# Supplementary material for: Epidemiology of Strongyloides stercoralis infection in Bolivian patients at high risk of complications
Source: PLoS Negl Trop Dis. 2019 Jan 17;13(1):e0007028. doi: 10.1371/journal.pntd.0007028 (PMC6353209; doi:10.1371/journal.pntd.0007028)
Supplement: S1 Dataset — (XLSX) [file pntd.0007028.s001.xlsx]

## Sheet: BoliviaStrongyloidesStudy
PatNb	Region	GroupDisease	StrongyloStools	StrongyloSerol	Age	Gender	Educ_Level	LivingArea	CD4	Corticoids	AbdoPain	Diarrhea	Alcohol	WalkWithoutShoes	OtherHelminthStools	PathogenicProtozoa
1	Cochabamba	HIV	Neg	Neg	37.7823	Male	Technical	Urban	23	No	No	No	Occasionally	Never	No	No
2	Cochabamba	HIV	Pos	Pos	26.3053	Male	Secondary school	Rural	36	No	Yes	Yes	Occasionally	Sometimes	No	Yes
3	Cochabamba	HIV	Neg	Neg	19.4086	Male	University	Urban	131	No	No	No	Occasionally	Never	No	No
4	Cochabamba	HIV	Neg	Neg	34.7406	Male	Technical	Urban	957	No	No	No	Occasionally	Never	No	No
5	Cochabamba	HIV	Neg	Neg	50.8063	Male	University	Urban	407	No	Yes	No	Occasionally	Never	No	No
6	Cochabamba	HIV	Pos	Neg	26.5681	Male	Technical	Rural	15	No	Yes	Yes	Never	Never	No	Yes
7	Cochabamba	HIV	Neg	Neg	31.4825	Male	Secondary school	Urban	61	No	Yes	Yes	Never	Never	No	No
8	Cochabamba	HIV	Neg	Neg	50.3217	Female	Secondary school	Urban	457	No	Yes	Yes	Never	NeverToTropic	No	Yes
9	Cochabamba	HIV	Neg	Neg	46.6913	Female	Technical	Urban	752	No	No	No	Never	Never	No	No
10	Cochabamba	HIV	Neg	Neg	50.3628	Male	Secondary school	Rural	246	No	Yes	Yes	Never	Never	No	No
11	Cochabamba	HIV	Neg	Neg	29.0568	Male	Secondary school	Urban	240	No	No	Yes	Never	Never	No	No
12	Cochabamba	HIV	Neg	Neg	34.8857	Male	University	Rural	663	No	Yes	Yes	Never	Sometimes	No	No
13	Cochabamba	HIV	Pos	Pos	27.0308	Male	Primary school	Urban	35	No	Yes	Yes	Occasionally	Sometimes	No	No
14	Cochabamba	HIV	Pos	Pos	37.0486	Male	Primary school	Urban	69	No	Yes	Yes	Occasionally	Never	No	No
15	Cochabamba	HIV	Neg	Neg	31.5264	Male	Secondary school	Urban	166	No	No	No	Never	Never	No	Yes
16	Cochabamba	HIV	Neg	Neg	40.1615	Male	University	Urban	500	No	Yes	No	Never	Frequently	No	No
17	Cochabamba	HIV	Neg	Neg	57.6947	Male	Primary school	Urban	539	No	No	No	Never	Never	No	No
18	Cochabamba	HIV	Neg	Pos	59.1321	Female	Secondary school	Urban	62	No	No	No	Never	Never	No	No
19	Cochabamba	HIV	Neg	Neg	55.6468	Male	Primary school	Rural	43	No	Yes	Yes	Never	Never	Yes	Yes
20	Cochabamba	HIV	Neg	Neg	45.4155	Male	Secondary school	Urban	42	No	Yes	Yes	Occasionally	Never	No	No
21	Cochabamba	HIV	Neg	Neg	28.2628	Female	Secondary school	Urban	438	No	No	Yes	Never	Never	No	Yes
22	Cochabamba	HIV	Pos	Neg	52.7036	Female	Primary school	Rural	255	No	No	No	Never	Never	No	Yes
23	Cochabamba	HIV	Neg	Neg	28.5804	Male	Primary school	Urban	17	No	Yes	Yes	Never	Never	No	No
24	Cochabamba	HIV	Neg	Neg	31.4305	Male	University	Urban	413	No	No	Yes	Occasionally	Sometimes	No	No
25	Cochabamba	HIV	Pos	Neg	49.5907	Male	Primary school	Urban	135	No	Yes	Yes	Never	Frequently	No	No
26	Cochabamba	HIV	Neg	Neg	40.2546	Male	Primary school	Urban	812	No	No	Yes	Never	Sometimes	No	No
27	Cochabamba	HIV	Pos	Neg	18.7324	Male	Secondary school	Rural	15	No	Yes	Yes	Occasionally	Sometimes	No	No
28	Cochabamba	HIV	Neg	Neg	23.5318	Male	University	Urban	255	No	Yes	Yes	Never	Never	No	No
29	Cochabamba	HIV	Neg	Neg	32.8788	Female	Secondary school	Urban	63	No	Yes	No	Never	Frequently	No	No
30	Cochabamba	HIV	Pos	Neg	45.8508	Male	Technical	Urban	7	No	Yes	Yes	Occasionally	Sometimes	No	No
31	Cochabamba	HIV	Neg	Pos	29.9931	Male	Secondary school	Urban	105	No	Yes	No	Occasionally	Never	No	No
32	Cochabamba	HIV	Neg	Neg	60.1698	Female	University	Urban	631	No	No	Yes	Never	Never	No	No
33	Cochabamba	HIV	Neg	Neg	24.2738	Male	Secondary school	Urban	462	No	No	No	Never	Sometimes	No	No
34	Cochabamba	HIV	Neg	Neg	31.1047	Male	Technical	Urban	74	No	Yes	Yes	Never	Never	No	No
35	Cochabamba	HIV	Pos	Pos	24.219	Male	Secondary school	Urban	374	No	Yes	Yes	Occasionally	Sometimes	No	No
36	Cochabamba	HIV	Neg	Neg	20.8652	Female	Primary school	Urban	428	No	Yes	Yes	Never	Never	No	No
37	Cochabamba	HIV	Neg	Neg	35.2553	Male	Secondary school	Urban	359	No	Yes	Yes	Occasionally	Sometimes	No	No
38	Cochabamba	HIV	Neg	Neg	64.7639	Male	University	Urban	101	No	No	No	Never	Sometimes	No	No
39	Cochabamba	HIV	Pos	Pos	45.9083	Male	Technical	Urban	57	No	Yes	No	Never	Sometimes	No	No
40	Cochabamba	HIV	Pos	Neg	66.0643	Male	Secondary school	Urban	208	No	Yes	Yes	Never	NeverToTropic	No	No
41	Cochabamba	HIV	Neg	Pos	32.3231	Female	Primary school	Urban	351	No	Yes	No	Never	Never	No	Yes
42	Cochabamba	HIV	Neg	Neg	30.0096	Female	Primary school	Urban	51	No	Yes	Yes	Never	Never	Yes	No
43	Cochabamba	HIV	Pos	Pos	26.5051	Male	Secondary school	Rural	327	No	No	No	Never	Sometimes	No	No
44	Cochabamba	HIV	Neg	Neg	59.5318	Female	Primary school	Urban	75	No	Yes	Yes	Occasionally	Sometimes	No	No
45	Cochabamba	HIV	Neg	Neg	23.8713	Male	Technical	Urban	201	No	No	No	Never	Never	No	No
46	Cochabamba	HIV	Pos	Neg	23.3429	Male	Primary school	Urban	10	No	No	No	Occasionally	Never	No	Yes
47	Cochabamba	HIV	Neg	Neg	32.5257	Male	Secondary school	Urban	108	No	Yes	Yes	Occasionally	Sometimes	Yes	No
48	Cochabamba	HIV	Pos	Pos	29.8645	Male	Secondary school	Urban	212	No	No	Yes	Occasionally	Never	Yes	No
49	Cochabamba	HIV	Neg	Pos	32.386	Male	Primary school	Urban	455	No	No	No	Never	Sometimes	No	No
50	Cochabamba	HIV	Neg	Neg	63.8604	Male	Secondary school	Urban	282	No	No	Yes	Never	Never	No	No
51	Cochabamba	HIV	Neg	Neg	39.5044	Male	Secondary school	Urban	432	No	No	No	Occasionally	Sometimes	No	No
52	Cochabamba	HIV	Neg	Pos	62.0945	Female	Primary school	Urban	329	No	Yes	Yes	Never	Never	No	No
53	Cochabamba	HIV	Neg	Pos	55.8138	Male	Primary school	Rural	226	No	No	No	Occasionally	Never	No	No
54	Cochabamba	HIV	Neg	Neg	33.9138	Male	Secondary school	Urban	63	No	No	Yes	Never	Never	No	No
55	Cochabamba	HIV	Neg	Pos	43.8631	Female	Primary school	Urban	429	No	Yes	No	Occasionally	Sometimes	No	No
56	Cochabamba	HIV	Neg	Neg	47.8686	Female	Secondary school	Rural	343	No	No	No	Never	NeverToTropic	No	No
57	Cochabamba	HIV	Neg	Pos	29.8617	Female	Primary school	Rural	461	No	No	No	Never	Never	No	No
58	Cochabamba	HIV	Pos	Pos	25.1116	Male	Primary school	Rural	977	No	Yes	Yes	Never	Never	No	No
59	Cochabamba	HIV	Pos	Pos	24.0657	Male	Primary school	Urban	215	No	No	No	Never	Never	Yes	No
60	Cochabamba	HIV	Neg	Pos	62.0972	Male	University	Urban	93	No	Yes	Yes	Occasionally	Never	No	No
61	Cochabamba	HIV	Neg	Pos	45.1827	Male	Secondary school	Urban	14	No	Yes	Yes	Occasionally	Never	No	No
62	Cochabamba	HIV	Neg	Pos	47.5346	Male	Secondary school	Urban	95	No	No	No	Occasionally	Never	No	No
63	Cochabamba	HIV	Neg	Neg	35.8248	Female	Primary school	Urban	901	No	Yes	No	Never	Never	No	No
64	Cochabamba	HIV	Neg	Neg	37.0869	Female	Primary school	Urban	208	No	No	Yes	Never	Sometimes	No	Yes
65	Cochabamba	HIV	Neg	Neg	37.18	Male	Secondary school	Urban	390	No	Yes	Yes	Never	Never	No	No
66	Cochabamba	HIV	Neg	Neg	32.9062	Male	Secondary school	Urban	102	No	No	Yes	Never	Never	No	No
67	Cochabamba	HIV	Neg	Neg	40.7173	Male	University	Urban	284	No	No	No	Never	Never	No	No
68	Cochabamba	HIV	Neg	Neg	36.7639	Male	Secondary school	Urban	325	No	No	No	Occasionally	Sometimes	No	No
69	Cochabamba	HIV	Neg	Neg	27.666	Male	Secondary school	Urban	242	No	No	No	Occasionally	Sometimes	No	No
70	Cochabamba	HIV	Neg	Neg	32.3504	Male	Primary school	Urban	406	No	No	No	Occasionally	Never	No	No
71	Cochabamba	HIV	Pos	Pos	29.6646	Male	Primary school	Rural	320	No	Yes	No	Never	Never	No	No
72	Cochabamba	HIV	Neg	Neg	31.1102	Female	Technical	Urban	1	No	No	Yes	Never	Never	No	Yes
73	Cochabamba	HIV	Neg	Neg	35.0034	Male	University	Urban	198	No	No	No	Never	Sometimes	No	No
74	Cochabamba	HIV	Neg	Neg	58.3929	Male	Secondary school	Urban	360	No	No	No	Never	Never	No	No
75	Cochabamba	HIV	Neg	Neg	30.6557	Male	Secondary school	Urban	532	No	Yes	Yes	Occasionally	Never	No	No
76	Cochabamba	HIV	Neg	Neg	34.1328	Male	University	Urban	244	No	No	No	Never	Never	No	No
77	Cochabamba	HIV	Neg	Neg	21.5606	Male	Primary school	Urban	35	No	Yes	Yes	Never	Never	No	No
78	Cochabamba	HIV	Neg	Neg	71.8768	Female	Primary school	Urban	478	No	No	Yes	Never	Never	No	No
79	Cochabamba	HIV	Neg	Pos	71.1622	Male	Primary school	Urban	51	No	No	Yes	Never	Never	No	No
80	Cochabamba	HIV	Neg	Pos	39.6605	Female	Primary school	Urban	352	No	No	No	Never	Sometimes	No	No
81	Cochabamba	HIV	Neg	Neg	24.909	Male	Primary school	Urban	192	No	Yes	Yes	Occasionally	Never	No	No
82	Cochabamba	HIV	Neg	Neg	46.204	Male	University	Urban	242	No	Yes	Yes	Never	Never	No	Yes
83	Cochabamba	HIV	Neg	Neg	33.7249	Male	Secondary school	Urban	332	No	No	No	Never	Frequently	No	No
84	Cochabamba	HIV	Neg	Pos	22.7351	Female	Primary school	Urban	240	No	Yes	No	Never	NeverToTropic	No	No
85	Cochabamba	HIV	Neg	Neg	43.0965	Male	Secondary school	Urban	120	No	No	Yes	Never	Never	No	No
86	Cochabamba	HIV	Neg	Neg	22.4942	Female	University	Urban	465	No	Yes	Yes	Never	NeverToTropic	No	Yes
87	Cochabamba	HIV	Neg	Neg	26.1246	Male	University	Urban	452	No	No	No	Never	Never	No	No
88	Cochabamba	HIV	Neg	Neg	31.4579	Female	Secondary school	Urban	384	No	No	No	Occasionally	Never	No	No
89	Cochabamba	HIV	Neg	Neg	21.1061	Male	Secondary school	Rural	259	No	No	Yes	Occasionally	Never	No	No
90	Cochabamba	HIV	Neg	Neg	22.1246	Male	Primary school	Rural	516	No	Yes	Yes	Never	Sometimes	No	No
91	Cochabamba	HIV	Neg	Neg	46.7269	Male	University	Urban	244	No	No	No	Never	Sometimes	No	No
92	Cochabamba	HIV	Neg	Pos	35.7591	Male	Secondary school	Rural	211	No	No	No	Never	Frequently	No	No
93	Cochabamba	HIV	Neg	Pos	73.6838	Male	Primary school	Urban	120	No	No	Yes	Never	NeverToTropic	No	No
94	Cochabamba	HIV	Pos	Pos	32.1971	Female	Primary school	Urban	108	No	No	No	Occasionally	Frequently	No	No
95	Cochabamba	HIV	Neg	Neg	49.4565	Male	Secondary school	Urban	57	No	No	No	Occasionally	Sometimes	No	No
96	Cochabamba	HIV	Neg	Neg	42.2861	Male	Primary school	Rural	54	No	No	No	Never	Sometimes	No	Yes
97	Cochabamba	HIV	Neg	Neg	25.681	Female	Primary school	Urban	104	No	Yes	No	Occasionally	Never	Yes	Yes
98	Cochabamba	HIV	Neg	Neg	42.4038	Female	Primary school	Rural	418	No	Yes	Yes	Never	Sometimes	No	Yes
99	Cochabamba	HIV	Neg	Neg	30.8255	Male	University	Urban	416	No	No	No	Never	Sometimes	No	No
100	Cochabamba	HIV	Neg	Neg	30.0342	Male	Technical	Urban	66	No	No	No	Occasionally	Sometimes	Yes	No
101	Cochabamba	HIV	Neg	Neg	26.3217	Female	University	Urban	785	No	Yes	Yes	Never	Sometimes	No	No
102	Cochabamba	HIV	Neg	Neg	40.3477	Female	University	Rural	317	No	No	No	Occasionally	Never	No	No
103	Cochabamba	HIV	Neg	Neg	38.4422	Male	University	Urban	36	No	Yes	Yes	Never	Sometimes	No	Yes
104	Cochabamba	HIV	Neg	Neg	40.1095	Male	Secondary school	Urban	256	No	No	No	Occasionally	Never	No	No
105	Cochabamba	HIV	Neg	Neg	54.8474	Male	Secondary school	Urban	741	No	No	No	Occasionally	Never	No	No
106	Cochabamba	HIV	Neg	Neg	33.2868	Female	Secondary school	Urban	1150	No	No	No	Never	NeverToTropic	No	No
107	Cochabamba	HIV	Neg	Neg	49.2758	Male	University	Urban	324	No	No	No	Never	Sometimes	No	No
108	Cochabamba	HIV	Neg	Neg	48.8843	Male	Secondary school	Rural	213	No	No	Yes	Never	Frequently	No	No
109	Cochabamba	HIV	Neg	Pos	28.3368	Male	University	Urban	449	No	Yes	Yes	Never	Frequently	No	No
110	Cochabamba	HIV	Neg	Neg	52.6188	Male	University	Urban	690	No	No	No	Occasionally	Frequently	No	No
111	Cochabamba	HIV	Neg	Neg	54.6667	Male	Technical	Urban	41	No	No	No	Never	Never	No	No
112	Cochabamba	HIV	Neg	Neg	38.7817	Female	Primary school	Urban	459	No	No	No	Occasionally	Sometimes	No	No
113	Cochabamba	HIV	Neg	Neg	42.4449	Male	Secondary school	Urban	402	No	No	No	Never	Sometimes	No	No
114	Cochabamba	HIV	Neg	Neg	47.7399	Male	Secondary school	Urban	415	No	No	No	Never	Never	No	No
115	Cochabamba	HIV	Neg	Neg	30.9322	Male	University	Urban	206	No	Yes	Yes	Never	Frequently	No	No
116	Cochabamba	HIV	Neg	Neg	35.3073	Female	University	Urban	87	No	Yes	Yes	Never	Frequently	No	No
117	Cochabamba	HIV	Neg	Neg	34.8337	Male	University	Urban	378	No	Yes	Yes	Never	Sometimes	No	No
118	Cochabamba	HIV	Neg	Neg	24.6434	Female	University	Urban	654	No	Yes	No	Never	NeverToTropic	No	No
119	Cochabamba	HIV	Pos	Pos	53.0705	Male	University	Urban	22	No	No	No	Never	Never	No	No
120	Cochabamba	HIV	Neg	Neg	39.6879	Female	Secondary school	Urban	750	No	No	No	Never	Frequently	No	No
121	Cochabamba	HIV	Pos	Pos	25.5359	Male	Primary school	Urban	320	No	No	Yes	Never	Sometimes	No	Yes
122	Cochabamba	HIV	Pos	Pos	47.9425	Female	Primary school	Rural	83	No	Yes	Yes	Never	Frequently	No	No
123	Cochabamba	HIV	Neg	Neg	24.7228	Female	Primary school	Urban	318	No	No	No	Never	Never	Yes	No
124	Cochabamba	HIV	Neg	Neg	62.2971	Male	Primary school	Urban	129	No	No	No	Never	Sometimes	No	No
125	Cochabamba	HIV	Neg	Neg	30.8227	Male	Secondary school	Urban	527	No	No	No	Occasionally	Never	No	No
126	Cochabamba	HIV	Neg	Neg	45.7331	Male	University	Urban	218	No	No	Yes	Never	Sometimes	No	Yes
127	Cochabamba	HIV	Neg	Pos	58.7077	Male	Primary school	Urban	205	No	No	Yes	Never	Never	No	No
128	Cochabamba	HIV	Neg	Neg	52.0329	Male	Primary school	Urban	209	No	No	Yes	Never	Frequently	No	No
129	Cochabamba	HIV	Neg	Pos	55.3237	Male	Primary school	Rural	129	No	No	No	Never	Frequently	No	No
130	Cochabamba	HIV	Neg	Neg	43.1458	Male	Secondary school	Urban	8	No	No	No	Never	Frequently	No	No
131	Cochabamba	HIV	Pos	Pos	26.6502	Male	Primary school	Urban	11	No	Yes	Yes	Never	Frequently	No	No
132	Cochabamba	HIV	Neg	Pos	36.1944	Male	University	Urban	343	No	No	No	Occasionally	Sometimes	No	No
133	Cochabamba	HIV	Pos	Pos	35.8275	Female	Primary school	Rural	228	No	No	No	Never	Frequently	No	Yes
134	Cochabamba	HIV	Neg	Neg	23.425	Female	University	Urban	150	No	Yes	No	Never	Sometimes	No	No
135	Cochabamba	HIV	Pos	Pos	42.475	Male	Primary school	Rural	95	No	Yes	Yes	Never	NeverToTropic	No	No
136	Cochabamba	HIV	Neg	Neg	37.1745	Female	Secondary school	Urban	642	No	No	No	Occasionally	Frequently	No	Yes
137	Cochabamba	HIV	Pos	Pos	42.0753	Female	Primary school	Urban	222	No	No	Yes	Occasionally	Sometimes	No	No
138	Cochabamba	HIV	Neg	Neg	34.3929	Female	Primary school	Urban	193	No	No	No	Never	NeverToTropic	No	Yes
139	Cochabamba	HIV	Neg	Neg	43.2026	Male	Technical	Rural	446	No	Yes	Yes	Never	Never	No	Yes
140	Cochabamba	HIV	Neg	Neg	26.9897	Female	Secondary school	Rural	159	No	No	Yes	Occasionally	Never	No	No
141	Cochabamba	HIV	Pos	Neg	26.193	Female	Primary school	Urban	104	No	Yes	Yes	Never	NeverToTropic	Yes	Yes
142	Cochabamba	HIV	Neg	Neg	23.3402	Male	Secondary school	Urban	377	No	Yes	Yes	Occasionally	Frequently	No	No
143	Cochabamba	HIV	Neg	Neg	56.3176	Male	Technical	Urban	221	No	No	No	Never	Frequently	No	No
144	Cochabamba	HIV	Neg	Neg	32.7858	Male	Secondary school	Urban	520	No	No	No	Occasionally	Sometimes	No	No
145	Cochabamba	HIV	Neg	Neg	18.2231	Female	Primary school	Urban	137	No	No	No	Never	Sometimes	No	No
146	Cochabamba	HIV	Neg	Neg	69.284	Male	Primary school	Urban	237	No	No	No	Never	Sometimes	No	No
147	Cochabamba	HIV	Neg	Neg	19.4326	Male	Secondary school	Urban	473	No	Yes	No	Never	Frequently	No	No
148	Cochabamba	HIV	Neg	Neg	33.7139	Male	Secondary school	Urban	65	No	Yes	No	Frequently	Sometimes	No	No
149	Cochabamba	HIV	Neg	Neg	25.6044	Female	Secondary school	Urban	7	No	Yes	Yes	Occasionally	Frequently	No	No
150	Cochabamba	HIV	Neg	Neg	42.8255	Male	University	Urban	23	No	No	Yes	Occasionally	Never	No	No
151	Cochabamba	HIV	Neg	Neg	44.0739	Female	Primary school	Urban	340	No	Yes	No	Never	Frequently	No	No
152	Cochabamba	HIV	Neg	Pos	34.1793	Male	Primary school	Rural	145	No	No	No	Never	Never	Yes	Yes
153	Cochabamba	HIV	Neg	Neg	25.1636	Male	Primary school	Urban	80	No	Yes	Yes	Occasionally	NeverToTropic	No	Yes
154	Cochabamba	HIV	Neg	Neg	44.104	Male	Secondary school	Urban	158	No	No	Yes	Never	Frequently	No	No
155	Cochabamba	HIV	Neg	Neg	27.4497	Female	Primary school	Urban	363	No	Yes	Yes	Never	Never	No	No
156	Cochabamba	HIV	Neg	Neg	27.5702	Male	University	Urban	162	No	No	Yes	Occasionally	Frequently	No	No
157	Cochabamba	HIV	Pos	Pos	50.5352	Male	Primary school	Urban	48	No	Yes	Yes	Never	Sometimes	Yes	No
158	Cochabamba	HIV	Neg	Neg	26.3929	Male	Primary school	Urban	491	No	Yes	Yes	Never	NeverToTropic	No	No
159	Cochabamba	HIV	Neg	Neg	30.3819	Female	University	Urban	110	No	Yes	Yes	Never	Frequently	No	No
160	Cochabamba	HIV	Neg	Pos	36.9966	Male	University	Urban	54	No	Yes	No	Never	Sometimes	No	No
161	Cochabamba	HIV	Neg	Neg	24.8597	Female	Secondary school	Urban	25	No	Yes	Yes	Never	Frequently	No	No
162	Cochabamba	HIV	Neg	Neg	24.1752	Male	Primary school	Rural	423	No	No	Yes	Occasionally	NeverToTropic	No	No
163	Cochabamba	HIV	Neg	Neg	22.4641	Female	Secondary school	Rural	102	No	No	No	Never	Frequently	No	No
164	Cochabamba	HIV	Neg	Pos	28.0438	Female	Secondary school	Urban	270	No	Yes	Yes	Never	Never	No	No
165	Cochabamba	HIV	Neg	Neg	40.9528	Male	Secondary school	Rural	23	No	No	No	Never	Frequently	No	No
166	Cochabamba	HIV	Neg	Neg	44.0493	Male	Secondary school	Urban	3	No	Yes	Yes	Never	Never	No	No
167	Cochabamba	HIV	Pos	Pos	31.885	Female	Primary school	Urban	261	No	No	No	Never	Frequently	No	No
168	Cochabamba	HIV	Pos	Pos	36.4517	Male	Secondary school	Urban	333	No	No	No	Occasionally	Frequently	No	No
169	Cochabamba	Rheumato	Neg	Pos	48.3915	Female	Technical	Urban	NA	Yes	No	No	Occasionally	Never	No	No
170	Cochabamba	Rheumato	Neg	Neg	25.6619	Female	University	Urban	NA	Yes	No	Yes	Never	Never	No	No
171	Cochabamba	Rheumato	Pos	Pos	27.3676	Female	Secondary school	Urban	NA	Yes	Yes	Yes	Occasionally	Never	No	No
172	Cochabamba	Rheumato	Neg	Neg	24.1478	Male	Technical	Urban	NA	Yes	No	Yes	Occasionally	Never	No	No
173	Cochabamba	Rheumato	Neg	Neg	47.3402	Female	Technical	Urban	NA	Yes	Yes	No	Never	Never	No	No
174	Cochabamba	Rheumato	Neg	Neg	24.0575	Female	Technical	Urban	NA	Yes	No	No	Never	Never	No	No
175	Cochabamba	Rheumato	Neg	Neg	44.3942	Female	Primary school	Urban	NA	Yes	Yes	No	Never	NeverToTropic	No	No
176	Cochabamba	Rheumato	Neg	Neg	55.9452	Male	Secondary school	Urban	NA	Yes	Yes	No	Occasionally	Never	No	Yes
177	Cochabamba	Rheumato	Neg	Neg	39.6277	Female	Secondary school	Urban	NA	Yes	Yes	Yes	Never	Never	No	Yes
178	Cochabamba	Rheumato	Neg	Neg	44.1314	Female	Technical	Urban	NA	Yes	No	No	Never	Sometimes	No	Yes
179	Cochabamba	Rheumato	Neg	Neg	25.6619	Female	Primary school	Rural	NA	Yes	Yes	Yes	Never	NeverToTropic	No	No
180	Cochabamba	Rheumato	Neg	Neg	43.3867	Female	Secondary school	Urban	NA	Yes	Yes	Yes	Never	Never	No	No
181	Cochabamba	Rheumato	Neg	Neg	61.5058	Female	Primary school	Rural	NA	Yes	Yes	Yes	Never	NeverToTropic	No	Yes
182	Cochabamba	Rheumato	Neg	Neg	73.8371	Female	Secondary school	Urban	NA	Yes	Yes	Yes	Never	Never	No	No
183	Cochabamba	Rheumato	Neg	Neg	59.2033	Female	Primary school	Urban	NA	Yes	Yes	No	Never	Never	No	No
184	Cochabamba	Rheumato	Neg	Neg	26.8255	Female	University	Urban	NA	Yes	No	Yes	Never	Never	No	No
185	Cochabamba	Rheumato	Neg	Neg	50.6064	Female	University	Urban	NA	Yes	Yes	No	Occasionally	Never	No	Yes
186	Cochabamba	Rheumato	Neg	Neg	27.8549	Female	University	Urban	NA	Yes	No	No	Occasionally	NeverToTropic	No	No
187	Cochabamba	Rheumato	Neg	Neg	36.5229	Male	Primary school	Urban	NA	Yes	No	No	Never	Sometimes	No	No
188	Cochabamba	Rheumato	Neg	Neg	49.629	Female	Primary school	Urban	NA	Yes	Yes	No	Never	Never	No	Yes
189	Cochabamba	Rheumato	Neg	Neg	52.4134	Female	Primary school	Urban	NA	Yes	Yes	No	Never	Never	No	No
190	Cochabamba	Rheumato	Neg	Neg	22.9103	Female	University	Urban	NA	Yes	Yes	No	Never	Never	Yes	No
191	Cochabamba	Rheumato	Neg	Neg	50.4203	Female	Secondary school	Urban	NA	Yes	No	No	Occasionally	Never	No	No
192	Cochabamba	Rheumato	Neg	Neg	41.2238	Female	Primary school	Urban	NA	Yes	Yes	No	Occasionally	Never	No	No
193	Cochabamba	Rheumato	Neg	Neg	56.679	Female	Primary school	Urban	NA	Yes	Yes	No	Never	Never	No	No
194	Cochabamba	Rheumato	Neg	Neg	41.1034	Female	Secondary school	Urban	NA	Yes	Yes	Yes	Never	Never	No	No
195	Cochabamba	Rheumato	Neg	Neg	60.5969	Female	Secondary school	Urban	NA	Yes	No	No	Never	Never	No	No
196	Cochabamba	Rheumato	Neg	Neg	58.1273	Female	Primary school	Rural	NA	Yes	No	Yes	Never	Never	No	No
197	Cochabamba	Rheumato	Neg	Pos	55.6824	Female	Primary school	Urban	NA	Yes	No	No	Never	Never	No	No
198	Cochabamba	Rheumato	Neg	Neg	42.601	Female	Primary school	Urban	NA	Yes	Yes	Yes	Never	Never	No	No
199	Cochabamba	Rheumato	Neg	Neg	53.2293	Female	University	Urban	NA	Yes	No	No	Occasionally	Never	No	No
200	Cochabamba	Rheumato	Neg	Neg	61.7467	Female	Primary school	Urban	NA	Yes	Yes	No	Never	Sometimes	Yes	No
201	Cochabamba	Rheumato	Neg	Neg	43.3511	Female	Secondary school	Urban	NA	Yes	No	No	Never	Sometimes	No	No
202	Cochabamba	Rheumato	Neg	Neg	20.553	Female	University	Urban	NA	Yes	No	No	Never	NeverToTropic	No	No
203	Cochabamba	Rheumato	Neg	Neg	35.7153	Female	Primary school	Urban	NA	Yes	No	No	Never	Never	No	No
204	Cochabamba	Rheumato	Neg	Neg	48.8241	Female	Secondary school	Urban	NA	Yes	No	No	Never	NeverToTropic	No	No
205	Cochabamba	Rheumato	Neg	Neg	58.9541	Male	Primary school	Urban	NA	Yes	No	No	Never	Never	No	Yes
206	Cochabamba	Rheumato	Neg	Neg	38.7597	Female	Secondary school	Urban	NA	Yes	Yes	No	Never	Sometimes	No	No
207	Cochabamba	Rheumato	Neg	Neg	54.4723	Male	Secondary school	Urban	NA	No	No	No	Never	NeverToTropic	No	No
208	Cochabamba	Rheumato	Neg	Pos	56.0055	Male	University	Urban	NA	Yes	No	Yes	Never	Never	No	No
209	Cochabamba	Rheumato	Neg	Pos	44.1013	Female	University	Urban	NA	No	No	Yes	Never	Never	No	No
210	Cochabamba	Rheumato	Neg	Neg	58.1766	Female	Primary school	Urban	NA	No	No	No	Never	Frequently	No	No
211	Cochabamba	Rheumato	Neg	Pos	54.2669	Female	Secondary school	Urban	NA	Yes	No	No	Never	Frequently	No	No
212	Cochabamba	Rheumato	Neg	Neg	45.8617	Female	Secondary school	Urban	NA	Yes	No	No	Occasionally	Sometimes	No	No
213	Cochabamba	Rheumato	Neg	Neg	52.2081	Female	Primary school	Urban	NA	Yes	No	Yes	Never	Frequently	No	Yes
214	Cochabamba	Rheumato	Neg	Neg	34.3463	Male	Technical	Urban	NA	Yes	No	No	Never	Frequently	No	No
215	Cochabamba	Rheumato	Neg	Neg	45.6236	Female	University	Urban	NA	Yes	No	No	Never	Never	No	No
216	Cochabamba	Rheumato	Neg	Neg	26.1054	Female	Secondary school	Urban	NA	Yes	No	Yes	Occasionally	Never	No	No
217	Cochabamba	Rheumato	Neg	Pos	47.3511	Female	Secondary school	Urban	NA	Yes	No	No	Never	Never	No	No
218	Cochabamba	Rheumato	Pos	Pos	38.0041	Female	Primary school	Urban	NA	Yes	No	No	Never	Frequently	No	No
219	Cochabamba	Rheumato	Neg	Neg	55.0582	Female	Secondary school	Urban	NA	Yes	No	No	Never	Frequently	No	No
220	Cochabamba	Rheumato	Neg	Neg	23.1978	Female	University	Urban	NA	No	Yes	No	Never	NeverToTropic	No	No
221	Cochabamba	Rheumato	Neg	Neg	42.1027	Female	Primary school	Urban	NA	Yes	No	No	Never	NeverToTropic	No	Yes
222	Cochabamba	Rheumato	Neg	Neg	25.3881	Female	University	Urban	NA	Yes	No	Yes	Never	Sometimes	No	No
223	Cochabamba	Rheumato	Neg	Neg	33.7878	Female	Secondary school	Urban	NA	No	No	Yes	Never	Frequently	No	No
224	Cochabamba	Rheumato	Neg	Neg	50.8364	Female	University	Urban	NA	Yes	No	No	Never	Frequently	No	No
225	Cochabamba	Rheumato	Neg	Neg	28.4764	Female	University	Urban	NA	Yes	Yes	No	Never	NeverToTropic	No	No
226	Cochabamba	Rheumato	Neg	Neg	53.1472	Female	University	Urban	NA	Yes	No	Yes	Never	Sometimes	No	No
227	Cochabamba	Rheumato	Neg	Neg	68.9336	Female	Primary school	Urban	NA	Yes	No	No	Never	Sometimes	No	No
228	Cochabamba	Rheumato	Neg	Pos	62.7187	Female	Primary school	Urban	NA	Yes	No	No	Never	Frequently	No	No
229	Cochabamba	Rheumato	Neg	Neg	22.5	Male	University	Urban	NA	Yes	No	No	Never	Sometimes	No	No
230	Cochabamba	Rheumato	Neg	Neg	80.0548	Female	Primary school	Urban	NA	Yes	No	No	Never	Frequently	No	No
231	Cochabamba	Rheumato	Neg	Neg	33.6318	Male	University	Urban	NA	Yes	No	Yes	Never	Sometimes	No	No
232	Cochabamba	Rheumato	Neg	Neg	34.6064	Female	University	Urban	NA	Yes	No	Yes	Never	Frequently	No	No
233	Cochabamba	Rheumato	Neg	Neg	43.896	Female	University	Urban	NA	Yes	No	No	Never	Sometimes	No	No
234	Cochabamba	Rheumato	Neg	Neg	40.5859	Female	Secondary school	Urban	NA	Yes	Yes	Yes	Never	Frequently	No	No
235	Cochabamba	Rheumato	Neg	Neg	72.564	Female	Secondary school	Urban	NA	Yes	No	No	Never	NeverToTropic	No	No
236	Cochabamba	Rheumato	Neg	Neg	60.9418	Female	Technical	Urban	NA	Yes	No	No	Never	NeverToTropic	No	No
237	Cochabamba	Rheumato	Neg	Neg	66.1273	Female	Primary school	Urban	NA	Yes	Yes	Yes	Never	Frequently	No	No
238	Cochabamba	Rheumato	Neg	Neg	84.3477	Female	University	Urban	NA	No	No	Yes	Never	Never	No	No
239	Cochabamba	Rheumato	Neg	Neg	25.8097	Female	Technical	Urban	NA	Yes	No	Yes	Never	NeverToTropic	No	No
240	Cochabamba	Rheumato	Neg	Neg	78.3272	Female	Primary school	Rural	NA	Yes	No	No	Never	Never	No	Yes
241	Cochabamba	Rheumato	Neg	Neg	55.7235	Female	University	Urban	NA	Yes	Yes	Yes	Never	Frequently	No	No
242	Cochabamba	Rheumato	Neg	Pos	22.2012	Male	University	Urban	NA	Yes	Yes	Yes	Never	Never	No	No
243	Cochabamba	Rheumato	Neg	Neg	46.7652	Female	University	Urban	NA	Yes	No	No	Never	NeverToTropic	No	No
244	Cochabamba	Rheumato	Neg	Neg	42.0014	Female	Primary school	Urban	NA	Yes	No	No	Never	Never	No	No
245	Cochabamba	Rheumato	Neg	Neg	48.7146	Female	University	Urban	NA	Yes	No	Yes	Never	Frequently	No	No
246	Cochabamba	Rheumato	Neg	Pos	55.7071	Female	Secondary school	Rural	NA	Yes	No	No	Never	Frequently	No	No
247	Cochabamba	Rheumato	Neg	Neg	44.5311	Female	Secondary school	Urban	NA	Yes	No	No	Never	Frequently	No	No
248	Cochabamba	Rheumato	Neg	Neg	53.8809	Female	University	Urban	NA	Yes	No	No	Occasionally	Frequently	No	No
249	Cochabamba	Rheumato	Neg	Neg	71.6578	Female	Primary school	Rural	NA	Yes	No	No	Never	Never	No	No
250	Cochabamba	Rheumato	Neg	Neg	53.0869	Female	Technical	Urban	NA	Yes	No	No	Never	NeverToTropic	No	No
251	Cochabamba	Rheumato	Neg	Neg	56.575	Female	Secondary school	Urban	NA	Yes	No	No	Never	Never	No	No
252	Cochabamba	Rheumato	Neg	Neg	18.6147	Female	University	Urban	NA	No	Yes	No	Never	Frequently	No	No
253	Cochabamba	Rheumato	Neg	Neg	69.1088	Female	University	Urban	NA	No	No	Yes	Never	Frequently	No	No
254	Cochabamba	Rheumato	Neg	Neg	59.3456	Female	University	Urban	NA	Yes	No	No	Never	Frequently	No	No
255	Cochabamba	Rheumato	Neg	Neg	51.0773	Female	Technical	Urban	NA	Yes	No	No	Never	Frequently	No	No
256	Cochabamba	Rheumato	Neg	Neg	65.1882	Female	University	Rural	NA	Yes	No	No	Never	Frequently	No	No
257	Cochabamba	Rheumato	Neg	Neg	65.2019	Female	Primary school	Urban	NA	Yes	No	No	Never	Frequently	No	No
258	Cochabamba	Rheumato	Neg	Neg	63.9644	Female	Primary school	Rural	NA	Yes	No	No	Never	NeverToTropic	No	No
259	Cochabamba	Rheumato	Neg	Neg	40.3285	Female	Secondary school	Urban	NA	Yes	No	No	Never	Frequently	No	No
260	Cochabamba	Rheumato	Neg	Neg	32.9035	Female	Secondary school	Urban	NA	Yes	No	No	Never	Frequently	No	Yes
261	Cochabamba	Rheumato	Neg	Neg	23.6852	Female	Primary school	Urban	NA	Yes	Yes	No	Never	Never	No	No
262	Cochabamba	Rheumato	Neg	Pos	39.2225	Female	University	Urban	NA	Yes	Yes	No	Never	Sometimes	No	No
263	Cochabamba	Rheumato	Neg	Neg	42.8337	Female	University	Urban	NA	Yes	No	No	Never	Never	No	No
264	Cochabamba	Rheumato	Neg	Neg	31.1677	Female	University	Urban	NA	Yes	Yes	No	Occasionally	Frequently	No	No
265	Cochabamba	Rheumato	Neg	Neg	65.117	Female	Primary school	Urban	NA	Yes	No	No	Never	Never	No	No
266	Cochabamba	Rheumato	Neg	Pos	23.6824	Female	Secondary school	Urban	NA	Yes	No	No	Never	NeverToTropic	No	Yes
267	Cochabamba	Rheumato	Neg	Neg	38.193	Female	Primary school	Urban	NA	Yes	No	No	Never	Sometimes	No	No
268	Cochabamba	Rheumato	Neg	Neg	39.5537	Female	University	Urban	NA	Yes	No	Yes	Never	Never	No	No
269	Cochabamba	Rheumato	Neg	Pos	56.7255	Male	Secondary school	Urban	NA	Yes	No	Yes	Never	Frequently	Yes	No
270	Cochabamba	Rheumato	Neg	Neg	36.9938	Female	Secondary school	Rural	NA	No	No	No	Never	NeverToTropic	No	Yes
271	Cochabamba	Rheumato	Neg	Neg	61.514	Female	Secondary school	Urban	NA	Yes	No	No	Never	Sometimes	No	No
272	Cochabamba	Rheumato	Neg	Neg	67.9151	Female	Primary school	Urban	NA	Yes	Yes	No	Never	NeverToTropic	No	No
273	Cochabamba	Rheumato	Neg	Neg	23.321	Female	Primary school	Rural	NA	No	No	No	Never	Frequently	No	No
274	Cochabamba	Rheumato	Neg	Pos	57.7741	Female	Primary school	Urban	NA	Yes	No	No	Never	NeverToTropic	No	No
275	Cochabamba	Rheumato	Pos	Pos	20.011	Female	Secondary school	Urban	NA	No	Yes	Yes	Never	Frequently	No	No
276	Cochabamba	Rheumato	Neg	Neg	59.9233	Male	Secondary school	Urban	NA	Yes	No	No	Never	Frequently	No	Yes
277	Cochabamba	Rheumato	Neg	Neg	69.3635	Female	Secondary school	Urban	NA	Yes	No	Yes	Never	Sometimes	No	No
278	Cochabamba	Rheumato	Neg	Neg	37.5989	Female	University	Urban	NA	No	No	No	Never	Never	No	No
279	Cochabamba	Rheumato	Neg	Neg	61.3662	Female	Secondary school	Rural	NA	Yes	No	No	Never	Sometimes	No	No
280	Cochabamba	Rheumato	Neg	Neg	67.2936	Female	Secondary school	Urban	NA	Yes	No	Yes	Never	Never	No	No
281	Cochabamba	Rheumato	Neg	Neg	18.4038	Male	Secondary school	Urban	NA	Yes	No	No	Never	NeverToTropic	No	No
282	Cochabamba	Rheumato	Neg	Neg	56.6105	Female	Primary school	Urban	NA	Yes	No	No	Never	Never	No	No
283	Cochabamba	Rheumato	Neg	Neg	23.5209	Female	University	Urban	NA	No	No	No	Never	Never	No	No
284	Cochabamba	Rheumato	Neg	Neg	68.3176	Female	Secondary school	Urban	NA	Yes	No	No	Never	NeverToTropic	No	Yes
285	Cochabamba	Rheumato	Neg	Neg	55.6249	Female	Secondary school	Urban	NA	Yes	No	No	Never	Never	No	No
286	Cochabamba	Rheumato	Neg	Neg	75.3128	Female	Primary school	Urban	NA	Yes	No	No	Never	Never	No	No
287	Cochabamba	Rheumato	Neg	Neg	38.4175	Female	University	Urban	NA	Yes	No	No	Never	Sometimes	No	No
288	Cochabamba	Rheumato	Neg	Neg	52.052	Female	University	Urban	NA	No	No	No	Never	Never	No	No
289	Cochabamba	Rheumato	Neg	Neg	34.7105	Female	University	Urban	NA	Yes	No	No	Never	Never	No	Yes
290	Cochabamba	Rheumato	Neg	Pos	30.6721	Female	University	Urban	NA	Yes	Yes	No	Never	Never	No	No
291	Cochabamba	Rheumato	Neg	Neg	66.5571	Male	Secondary school	Rural	NA	Yes	No	No	Never	Never	No	No
292	Cochabamba	Rheumato	Neg	Neg	50.1711	Female	Secondary school	Urban	NA	Yes	No	No	Never	Never	No	No
293	Cochabamba	Rheumato	Neg	Neg	60.0794	Female	Secondary school	Urban	NA	Yes	No	No	Never	Never	No	No
294	Cochabamba	Rheumato	Neg	Neg	46.5489	Female	Secondary school	Urban	NA	Yes	No	No	Never	Never	No	No
295	Cochabamba	Rheumato	Neg	Neg	63.9535	Male	Secondary school	Urban	NA	Yes	No	No	Never	Never	No	No
296	Cochabamba	Rheumato	Neg	Pos	44.6105	Female	University	Urban	NA	Yes	No	No	Never	Never	No	No
297	Cochabamba	Rheumato	Neg	Neg	56.3148	Male	Secondary school	Urban	NA	Yes	No	No	Never	Never	No	No
298	Cochabamba	Rheumato	Neg	Pos	46.6311	Male	Secondary school	Urban	NA	No	No	No	Never	Sometimes	No	Yes
299	Cochabamba	Rheumato	Neg	Pos	47.833	Female	Primary school	Urban	NA	Yes	No	No	Never	Sometimes	No	No
300	Cochabamba	Rheumato	Neg	Pos	61.6318	Female	Secondary school	Urban	NA	Yes	No	No	Never	Frequently	No	No
301	Cochabamba	Rheumato	Neg	Neg	31.2526	Female	Secondary school	Urban	NA	Yes	No	No	Never	Never	No	Yes
302	Cochabamba	Rheumato	Neg	Neg	32.6981	Female	University	Urban	NA	Yes	No	No	Never	Never	No	No
303	Cochabamba	Rheumato	Neg	Neg	51.655	Female	Secondary school	Urban	NA	No	No	No	Never	Never	No	No
304	Cochabamba	Rheumato	Neg	Pos	31.7892	Female	University	Rural	NA	Yes	No	No	Never	Never	No	No
305	Cochabamba	Rheumato	Neg	Pos	45.6756	Female	Primary school	Urban	NA	Yes	No	No	Never	NeverToTropic	No	No
306	Cochabamba	Rheumato	Neg	Neg	51.4798	Female	University	Rural	NA	Yes	No	No	Never	Never	Yes	Yes
307	Cochabamba	Rheumato	Neg	Neg	66.1519	Female	Secondary school	Urban	NA	Yes	No	No	Never	Sometimes	No	No
308	Cochabamba	Rheumato	Neg	Neg	57.9932	Female	Technical	Rural	NA	Yes	No	No	Never	Frequently	No	No
309	Cochabamba	Rheumato	Neg	Pos	72.8241	Female	Secondary school	Rural	NA	Yes	No	No	Never	Never	No	No
310	Cochabamba	Rheumato	Neg	Neg	45.065	Female	Secondary school	Urban	NA	Yes	No	No	Never	Sometimes	No	Yes
311	Cochabamba	Rheumato	Neg	Neg	24.0082	Female	University	Urban	NA	Yes	No	No	Never	Never	No	No
312	Cochabamba	Rheumato	Neg	Pos	54.0041	Female	University	Urban	NA	Yes	Yes	No	Never	Frequently	No	No
313	Cochabamba	Rheumato	Neg	Neg	79.9836	Female	Secondary school	Urban	NA	Yes	No	No	Never	Never	No	No
314	Cochabamba	Rheumato	Neg	Pos	58.7433	Female	Secondary school	Rural	NA	Yes	No	No	Never	Sometimes	No	No
315	Cochabamba	Rheumato	Neg	Neg	45.8426	Female	Secondary school	Urban	NA	Yes	No	No	Never	Never	No	No
316	Cochabamba	Rheumato	Neg	Neg	30.7817	Female	Secondary school	Urban	NA	Yes	No	No	Never	NeverToTropic	No	No
317	Cochabamba	Rheumato	Neg	Neg	54.5681	Female	Secondary school	Urban	NA	Yes	No	No	Never	Never	No	No
318	Cochabamba	Rheumato	Neg	Neg	53.3142	Female	Secondary school	Urban	NA	Yes	No	No	Never	Never	No	No
319	Cochabamba	Rheumato	Neg	Neg	47.3593	Female	University	Urban	NA	Yes	No	No	Never	Never	No	Yes
320	Cochabamba	Rheumato	Pos	Pos	41.8261	Female	Primary school	Rural	NA	Yes	No	No	Never	Frequently	No	No
321	Cochabamba	Rheumato	Neg	Neg	39.5373	Female	Primary school	Urban	NA	Yes	No	No	Never	Never	No	No
322	Cochabamba	Rheumato	Neg	Neg	60.3997	Female	Secondary school	Urban	NA	Yes	No	No	Never	Never	No	No
323	Cochabamba	Rheumato	Neg	Pos	45.0596	Female	Secondary school	Urban	NA	Yes	No	No	Never	Never	No	No
324	Cochabamba	Rheumato	Neg	Pos	67.6112	Female	Primary school	Urban	NA	Yes	No	No	Never	Never	No	No
325	Cochabamba	Rheumato	Neg	Neg	32.6927	Female	Technical	Urban	NA	Yes	No	No	Never	Sometimes	No	No
326	Cochabamba	Rheumato	Neg	Neg	43.3758	Female	Secondary school	Urban	NA	Yes	No	No	Never	Never	No	No
327	Cochabamba	Rheumato	Neg	Pos	22.2122	Female	University	Rural	NA	Yes	No	No	Never	Sometimes	No	No
328	Cochabamba	Rheumato	Neg	Neg	45.3936	Male	University	Urban	NA	Yes	No	No	Never	Sometimes	No	No
329	Cochabamba	Rheumato	Neg	Neg	58.0945	Female	Secondary school	Rural	NA	Yes	No	No	Never	Frequently	No	No
330	Cochabamba	Rheumato	Neg	Neg	49.7659	Female	Secondary school	Urban	NA	Yes	No	No	Never	NeverToTropic	No	No
331	Cochabamba	Rheumato	Neg	Neg	73.4483	Female	Secondary school	Urban	NA	Yes	No	No	Never	NeverToTropic	No	No
332	Cochabamba	Oncology	Pos	Pos	43.8412	Female	Primary school	Urban	NA	No	Yes	No	Never	Never	No	No
333	Cochabamba	Hematology	Neg	Neg	50.9487	Male	Primary school	Urban	NA	No	No	Yes	Never	Sometimes	No	No
334	Cochabamba	Oncology	Neg	Neg	22.3299	Male	University	Urban	NA	No	No	No	Occasionally	Never	No	No
335	Cochabamba	Oncology	Neg	Neg	35.7098	Female	Secondary school	Urban	NA	Yes	Yes	No	Never	Never	No	Yes
336	Cochabamba	Oncology	Neg	Neg	41.7221	Female	Technical	Urban	NA	No	Yes	Yes	Never	Never	No	No
337	Cochabamba	Oncology	Neg	Neg	34.7734	Male	University	Urban	NA	No	No	Yes	Never	Sometimes	No	No
338	Cochabamba	Oncology	Neg	Neg	61.243	Female	University	Urban	NA	No	Yes	Yes	Never	Never	No	No
339	Cochabamba	Oncology	Neg	Neg	34.4531	Female	Secondary school	Urban	NA	No	Yes	No	Never	Sometimes	No	No
340	Cochabamba	Oncology	Neg	Pos	36.7009	Female	Primary school	Urban	NA	No	No	No	Never	Never	No	Yes
341	Cochabamba	Oncology	Neg	Pos	42.0753	Female	Primary school	Urban	NA	No	No	No	Never	NeverToTropic	No	No
342	Cochabamba	Oncology	Neg	Neg	61.3224	Female	Secondary school	Urban	NA	No	Yes	No	Never	Never	No	No
343	Cochabamba	Oncology	Neg	Neg	46.5435	Male	Primary school	Rural	NA	No	No	No	Never	Never	No	No
344	Cochabamba	Hematology	Neg	Neg	54.36	Male	Primary school	Urban	NA	No	No	No	Never	Never	No	No
345	Cochabamba	Oncology	Neg	Neg	45.1444	Female	Secondary school	Urban	NA	No	No	No	Never	Never	No	No
346	Cochabamba	Oncology	Neg	Neg	57.232	Female	Primary school	Urban	NA	No	Yes	Yes	Never	Never	No	No
347	Cochabamba	Oncology	Neg	Pos	50.6858	Male	Primary school	Urban	NA	No	Yes	Yes	Never	Never	No	No
348	Cochabamba	Oncology	Neg	Neg	57.0048	Female	Secondary school	Urban	NA	No	Yes	Yes	Never	Never	No	No
349	Cochabamba	Oncology	Neg	Neg	51.5099	Female	Primary school	Urban	NA	Yes	No	No	Never	Never	No	No
350	Cochabamba	Oncology	Pos	Pos	65.6728	Male	Primary school	Rural	NA	No	No	No	Never	Sometimes	Yes	No
351	Cochabamba	Hematology	Neg	Neg	19.5537	Male	Secondary school	Urban	NA	No	Yes	Yes	Never	Never	No	No
352	Cochabamba	Oncology	Pos	Pos	39.9726	Female	Primary school	Urban	NA	No	No	No	Occasionally	Sometimes	No	No
353	Cochabamba	Oncology	Neg	Neg	54.6174	Female	Primary school	Urban	NA	Yes	No	No	Never	Never	No	No
354	Cochabamba	Oncology	Neg	Pos	70.2779	Female	Primary school	Urban	NA	No	No	Yes	Never	Never	No	No
355	Cochabamba	Oncology	Neg	Neg	56.7693	Male	Secondary school	Urban	NA	No	No	Yes	Never	Never	No	No
356	Cochabamba	Oncology	Neg	Neg	55.3484	Female	Secondary school	Urban	NA	Yes	Yes	Yes	Never	Never	No	No
357	Cochabamba	Oncology	Neg	Neg	72.5969	Male	Primary school	Urban	NA	No	No	No	Never	Never	No	No
358	Cochabamba	Oncology	Neg	Pos	49.295	Female	Secondary school	Urban	NA	No	Yes	No	Never	Never	No	No
359	Cochabamba	Oncology	Neg	Neg	37.0212	Female	University	Urban	NA	No	Yes	No	Never	NeverToTropic	No	No
360	Cochabamba	Oncology	Neg	Neg	66.8802	Female	Primary school	Rural	NA	No	Yes	Yes	Never	Sometimes	No	No
361	Cochabamba	Oncology	Neg	Neg	61.2101	Female	Primary school	Urban	NA	No	Yes	Yes	Occasionally	NeverToTropic	No	No
362	Cochabamba	Oncology	Neg	Pos	45.7221	Female	Primary school	Urban	NA	No	No	No	Never	Sometimes	No	No
363	Cochabamba	Oncology	Neg	Neg	71.4606	Female	Primary school	Urban	NA	No	No	No	Never	Never	No	No
364	Cochabamba	Oncology	Neg	Pos	39.7508	Female	Primary school	Urban	NA	No	Yes	Yes	Never	Frequently	No	No
365	Cochabamba	Oncology	Neg	Neg	55.321	Female	Primary school	Urban	NA	No	No	Yes	Never	Sometimes	No	No
366	Cochabamba	Oncology	Neg	Neg	39.425	Female	Primary school	Urban	NA	Yes	Yes	No	Never	Frequently	No	No
367	Cochabamba	Oncology	Neg	Neg	46.1027	Female	Secondary school	Urban	NA	No	No	No	Never	Frequently	No	No
368	Cochabamba	Oncology	Neg	Pos	39.499	Male	Primary school	Urban	NA	No	No	Yes	Never	Frequently	No	No
369	Cochabamba	Oncology	Neg	Neg	28.1807	Male	University	Urban	NA	No	No	No	Never	Never	No	No
370	Cochabamba	Oncology	Pos	Pos	55.3758	Male	Secondary school	Urban	NA	No	No	No	Never	Never	No	No
371	Cochabamba	Oncology	Neg	Neg	54.2231	Female	Primary school	Urban	NA	No	No	No	Never	Never	No	No
372	Cochabamba	Oncology	Pos	Pos	56.1123	Male	Primary school	Urban	NA	No	No	No	Never	Frequently	Yes	No
373	Cochabamba	Oncology	Neg	Neg	52.6899	Female	Primary school	Urban	NA	No	Yes	No	Never	Frequently	No	No
374	Cochabamba	Oncology	Neg	Neg	41.744	Female	Secondary school	Urban	NA	No	Yes	Yes	Occasionally	Never	No	No
375	Cochabamba	Oncology	Neg	Neg	18.6995	Male	University	Urban	NA	No	No	No	Never	Sometimes	No	No
376	Cochabamba	Oncology	Neg	Neg	47.8248	Female	Primary school	Urban	NA	No	No	No	Never	Sometimes	No	No
377	Cochabamba	Oncology	Neg	Neg	53.807	Female	Secondary school	Urban	NA	No	No	No	Never	Never	No	No
378	Cochabamba	Oncology	Neg	Neg	50.9377	Female	Technical	Urban	NA	No	Yes	No	Occasionally	Never	No	No
379	Cochabamba	Oncology	Neg	Neg	53.0048	Female	Technical	Urban	NA	No	No	No	Never	NeverToTropic	No	No
380	Cochabamba	Oncology	Neg	Pos	24.7283	Male	University	Urban	NA	No	Yes	Yes	Never	Sometimes	No	No
381	Cochabamba	Oncology	Neg	Neg	77.9138	Male	Secondary school	Urban	NA	No	No	No	Never	Never	No	No
382	Cochabamba	Hematology	Neg	Neg	30.2149	Male	University	Urban	NA	No	No	No	Never	Sometimes	No	No
383	Cochabamba	Oncology	Neg	Neg	50.6502	Female	Primary school	Urban	NA	Yes	No	No	Never	NeverToTropic	No	No
384	Cochabamba	Oncology	Neg	Neg	66.1081	Female	Secondary school	Urban	NA	No	No	No	Never	NeverToTropic	No	No
385	Cochabamba	Oncology	Neg	Neg	42.8474	Female	Primary school	Urban	NA	No	Yes	Yes	Never	Frequently	No	No
386	Cochabamba	Oncology	Neg	Neg	46.2423	Female	Secondary school	Urban	NA	Yes	Yes	No	Never	NeverToTropic	No	No
387	Cochabamba	Oncology	Neg	Neg	53.1472	Female	Secondary school	Urban	NA	Yes	No	No	Never	Never	No	No
388	Cochabamba	Oncology	Neg	Pos	57.6756	Female	Primary school	Urban	NA	No	No	No	Never	Frequently	Yes	No
389	Cochabamba	Oncology	Neg	Pos	51.3621	Female	Primary school	Urban	NA	Yes	No	No	Never	Never	No	No
390	Cochabamba	Oncology	Neg	Neg	62.8391	Female	Primary school	Urban	NA	No	No	No	Never	Never	No	No
391	Cochabamba	Oncology	Neg	Pos	44.9035	Female	Secondary school	Urban	NA	No	No	No	Occasionally	Frequently	No	No
392	Cochabamba	Oncology	Neg	Neg	33.0075	Female	Primary school	Urban	NA	Yes	Yes	No	Never	Frequently	No	Yes
393	Cochabamba	Oncology	Neg	Neg	50.9049	Female	Primary school	Rural	NA	No	No	No	Never	Frequently	No	No
394	Cochabamba	Oncology	Neg	Neg	39.9726	Female	Primary school	Urban	NA	No	No	No	Never	Sometimes	No	No
395	Cochabamba	Oncology	Neg	Neg	72.7173	Male	Primary school	Urban	NA	No	No	No	Never	Sometimes	No	No
396	Cochabamba	Hematology	Neg	Neg	21.3635	Male	Secondary school	Rural	NA	No	Yes	No	Never	Frequently	No	No
397	Cochabamba	Oncology	Neg	Neg	56.334	Female	Primary school	Urban	NA	No	No	No	Never	NeverToTropic	No	No
398	Cochabamba	Oncology	Neg	Neg	48.9884	Female	Technical	Urban	NA	Yes	No	Yes	Never	Never	No	No
399	Cochabamba	Oncology	Pos	Pos	57.2293	Female	Primary school	Urban	NA	Yes	No	Yes	Never	Frequently	No	Yes
400	Cochabamba	Oncology	Neg	Neg	40.2546	Female	Primary school	Urban	NA	Yes	No	No	Never	Sometimes	No	No
401	Cochabamba	Oncology	Neg	Neg	54.1492	Female	Primary school	Rural	NA	No	No	Yes	Never	Never	No	No
402	Cochabamba	Oncology	Neg	Neg	47.8905	Female	Secondary school	Urban	NA	No	No	No	Never	Never	No	No
403	Cochabamba	Oncology	Neg	Neg	73.2019	Female	Primary school	Rural	NA	No	No	No	Never	Never	No	No
404	Cochabamba	Oncology	Neg	Neg	64.8953	Female	Primary school	Urban	NA	No	No	No	Never	Never	No	Yes
405	Cochabamba	Oncology	Neg	Pos	76.5175	Male	Primary school	Urban	NA	Yes	No	No	Never	Never	No	No
406	Cochabamba	Oncology	Neg	Neg	42.4066	Female	Secondary school	Urban	NA	No	No	No	Never	Never	No	No
407	Cochabamba	Oncology	Neg	Pos	49.1636	Female	University	Urban	NA	No	No	No	Never	Sometimes	No	No
408	Cochabamba	Oncology	Neg	Neg	69.7221	Female	Secondary school	Urban	NA	No	No	No	Never	NeverToTropic	No	Yes
409	Cochabamba	Oncology	Neg	Neg	38.527	Male	Secondary school	Urban	NA	No	No	No	Never	Sometimes	No	No
410	Cochabamba	Oncology	Neg	Pos	59.425	Male	Secondary school	Urban	NA	No	No	Yes	Never	Sometimes	No	No
411	Cochabamba	Oncology	Neg	Neg	62.6119	Female	Primary school	Urban	NA	No	No	No	Never	Never	No	No
412	Cochabamba	Oncology	Neg	Neg	21.4018	Female	University	Urban	NA	No	No	No	Never	Sometimes	No	No
413	Cochabamba	Oncology	Neg	Pos	45.7249	Female	Secondary school	Urban	NA	No	Yes	No	Never	Frequently	No	No
414	Cochabamba	Oncology	Neg	Neg	71.3374	Male	University	Urban	NA	No	No	Yes	Never	Never	No	No
415	Cochabamba	Oncology	Neg	Neg	55.948	Female	Technical	Urban	NA	No	No	No	Never	Never	No	No
416	Cochabamba	Hematology	Neg	Neg	30.5106	Female	Primary school	Urban	NA	No	No	No	Never	Frequently	No	No
417	Cochabamba	Oncology	Neg	Neg	47.217	Female	Primary school	Urban	NA	No	No	Yes	Never	Never	No	No
418	Cochabamba	Hematology	Neg	Neg	60.386	Male	Primary school	Missing data	NA	No	No	No	Never	Never	No	No
419	Cochabamba	Oncology	Neg	Neg	66.141	Female	Technical	Urban	NA	No	No	No	Never	Sometimes	No	No
420	Cochabamba	Oncology	Neg	Neg	35.0637	Female	Secondary school	Urban	NA	No	Yes	Yes	Never	Frequently	No	No
421	Cochabamba	Oncology	Neg	Neg	43.5948	Female	Secondary school	Urban	NA	No	No	No	Never	Frequently	No	No
422	Cochabamba	Oncology	Neg	Pos	69.8207	Male	Secondary school	Urban	NA	No	No	No	Never	Never	No	No
423	Cochabamba	Oncology	Neg	Neg	59.1732	Female	University	Urban	NA	No	Yes	Yes	Occasionally	Sometimes	No	No
424	Cochabamba	Oncology	Neg	Neg	33.3032	Female	Secondary school	Urban	NA	Yes	Yes	Yes	Occasionally	Frequently	No	No
425	Cochabamba	Oncology	Neg	Neg	82.872	Male	University	Urban	NA	No	No	No	Never	Never	No	No
426	Cochabamba	Oncology	Neg	Neg	55.102	Female	University	Urban	NA	No	No	No	Never	Sometimes	No	No
427	Cochabamba	Oncology	Neg	Neg	48.7036	Female	Secondary school	Urban	NA	No	Yes	No	Never	Sometimes	No	Yes
428	Cochabamba	Hematology	Neg	Neg	55.6112	Female	Primary school	Urban	NA	No	Yes	No	Occasionally	Frequently	No	No
429	Cochabamba	Oncology	Neg	Neg	34.3272	Female	University	Rural	NA	No	Yes	No	Never	Frequently	No	No
430	Cochabamba	Oncology	Neg	Neg	40.4627	Female	Secondary school	Urban	NA	No	Yes	No	Occasionally	Frequently	Yes	Yes
431	Cochabamba	Oncology	Neg	Neg	25.0486	Male	University	Urban	NA	No	No	Yes	Never	Frequently	No	No
432	Cochabamba	Oncology	Neg	Pos	54.9049	Female	Primary school	Urban	NA	No	No	Yes	Never	Sometimes	No	Yes
433	Cochabamba	Oncology	Neg	Pos	60.1917	Male	Primary school	Urban	NA	No	No	No	Never	NeverToTropic	No	No
434	Cochabamba	Oncology	Neg	Neg	42.0342	Female	Secondary school	Urban	NA	No	No	No	Never	Never	No	No
435	Cochabamba	Oncology	Neg	Neg	56.3504	Female	Primary school	Urban	NA	No	No	No	Never	Frequently	No	No
436	Cochabamba	Oncology	Neg	Neg	52.8131	Female	Primary school	Rural	NA	No	No	No	Never	Sometimes	No	No
437	Cochabamba	Oncology	Neg	Neg	21.9767	Female	Secondary school	Rural	NA	No	No	No	Never	NeverToTropic	No	No
438	Cochabamba	Oncology	Neg	Neg	35.5565	Female	Primary school	Urban	NA	No	No	No	Never	Frequently	No	Yes
439	Cochabamba	Oncology	Neg	Pos	48.835	Female	Primary school	Urban	NA	No	No	No	Never	NeverToTropic	No	No
440	Cochabamba	Oncology	Neg	Pos	72.4244	Male	University	Urban	NA	No	Yes	Yes	Never	Never	No	No
441	Cochabamba	Oncology	Neg	Neg	54.1246	Female	Secondary school	Urban	NA	No	No	No	Never	Never	No	No
442	Cochabamba	Hematology	Neg	Neg	27.5044	Female	University	Urban	NA	No	No	No	Never	NeverToTropic	No	No
443	Cochabamba	Oncology	Neg	Neg	67.77	Female	Primary school	Urban	NA	No	No	No	Never	Frequently	No	No
444	Cochabamba	Hematology	Neg	Neg	60.8898	Female	Primary school	Rural	NA	No	No	No	Never	Never	No	No
445	Cochabamba	Oncology	Neg	Neg	65.3662	Female	Secondary school	Urban	NA	No	No	No	Never	Never	No	No
446	Cochabamba	Oncology	Neg	Neg	62.0205	Female	Primary school	Urban	NA	No	No	No	Never	Never	No	No
447	Cochabamba	Hematology	Neg	Neg	56.2492	Male	Secondary school	Urban	NA	No	No	No	Never	Sometimes	No	No
448	Cochabamba	Oncology	Neg	Pos	31.1595	Female	University	Urban	NA	No	No	No	Never	Frequently	No	No
449	Cochabamba	Oncology	Neg	Neg	58.9213	Female	Primary school	Rural	NA	No	No	No	Never	NeverToTropic	No	No
450	Cochabamba	Oncology	Pos	Pos	44.4517	Female	Primary school	Rural	NA	No	No	No	Never	Frequently	No	No
451	Cochabamba	Oncology	Neg	Neg	59.1266	Female	Primary school	Urban	NA	No	No	No	Never	Frequently	No	No
452	Cochabamba	Oncology	Neg	Neg	52.4298	Male	Secondary school	Urban	NA	No	Yes	No	Never	Frequently	No	No
453	Cochabamba	Oncology	Pos	Neg	45.6947	Female	Secondary school	Urban	NA	No	No	No	Never	NeverToTropic	Yes	No
454	Cochabamba	Oncology	Neg	Neg	18.9603	Female	Secondary school	Urban	NA	No	No	No	Occasionally	Frequently	No	No
455	Cochabamba	Oncology	Neg	Neg	65.6646	Female	Secondary school	Urban	NA	No	No	No	Never	Never	No	No
456	Cochabamba	Oncology	Neg	Neg	34.1519	Male	University	Urban	NA	No	No	No	Never	Sometimes	Yes	No
457	Cochabamba	Oncology	Neg	Neg	66.0123	Male	Technical	Urban	NA	No	No	No	Never	Sometimes	No	No
458	Cochabamba	Oncology	Neg	Neg	63.4798	Female	University	Urban	NA	No	No	No	Never	Frequently	No	No
459	Cochabamba	Oncology	Neg	Neg	32.0712	Female	University	Urban	NA	No	No	No	Never	Never	No	No
460	Cochabamba	Oncology	Neg	Neg	44.3258	Female	University	Urban	NA	No	No	No	Never	Frequently	No	No
461	Cochabamba	Oncology	Neg	Neg	34.9514	Female	University	Urban	NA	No	Yes	Yes	Never	Frequently	No	No
462	Cochabamba	Oncology	Neg	Pos	69.1198	Female	Secondary school	Urban	NA	No	Yes	Yes	Never	Never	No	No
463	Cochabamba	Oncology	Neg	Neg	53.3607	Female	Primary school	Urban	NA	No	Yes	Yes	Never	Frequently	No	No
464	Cochabamba	Oncology	Neg	Neg	75.7892	Female	Technical	Urban	NA	No	No	Yes	Occasionally	Never	No	No
465	Cochabamba	Oncology	Neg	Neg	76.9473	Male	Secondary school	Rural	NA	No	No	No	Never	Frequently	No	No
466	Cochabamba	Oncology	Neg	Pos	42.0753	Female	Secondary school	Urban	NA	Yes	Yes	No	Occasionally	Frequently	No	No
467	Cochabamba	Oncology	Neg	Neg	40.1971	Male	Secondary school	Rural	NA	No	No	No	Never	Frequently	No	No
468	Cochabamba	Oncology	Neg	Neg	57.013	Female	Secondary school	Urban	NA	No	Yes	No	Occasionally	Frequently	No	No
469	Cochabamba	Hematology	Neg	Neg	61.5879	Male	University	Urban	NA	Yes	No	Yes	Never	Never	No	Yes
470	Cochabamba	Oncology	Neg	Neg	69.2156	Female	Secondary school	Urban	NA	Yes	No	No	Never	Frequently	No	No
471	Cochabamba	Oncology	Neg	Neg	66.0999	Male	Primary school	Urban	NA	No	Yes	No	Never	Sometimes	No	No
472	Cochabamba	Oncology	Neg	Neg	65.7385	Female	Secondary school	Urban	NA	No	No	No	Never	Never	No	Yes
473	Cochabamba	Oncology	Neg	Pos	48.95	Male	Primary school	Rural	NA	No	No	No	Never	Frequently	Yes	No
474	Cochabamba	Oncology	Neg	Neg	35.3977	Female	University	Urban	NA	No	No	No	Never	Sometimes	No	No
475	Cochabamba	Oncology	Neg	Neg	31.7591	Female	Primary school	Urban	NA	No	No	No	Never	Frequently	No	Yes
476	Cochabamba	Oncology	Neg	Pos	65.7194	Male	Primary school	Urban	NA	No	Yes	Yes	Occasionally	Frequently	No	No
477	Cochabamba	Oncology	Neg	Neg	43.3019	Female	Secondary school	Rural	NA	No	Yes	Yes	Never	Frequently	No	No
478	Cochabamba	Oncology	Neg	Neg	54.0643	Female	University	Urban	NA	No	Yes	No	Never	Frequently	No	Yes
479	Cochabamba	Oncology	Neg	Neg	52.4846	Female	University	Urban	NA	No	No	Yes	Never	Sometimes	No	Yes
480	Cochabamba	Oncology	Neg	Neg	46.1136	Male	Secondary school	Rural	NA	No	No	Yes	Occasionally	Never	No	No
481	Cochabamba	Oncology	Neg	Neg	30.8227	Female	Secondary school	Urban	NA	No	Yes	No	Occasionally	Never	No	No
482	Cochabamba	Oncology	Pos	Pos	65.87	Female	Primary school	Urban	NA	No	No	No	Never	NeverToTropic	No	No
483	Cochabamba	Oncology	Neg	Neg	61.7331	Female	University	Rural	NA	No	No	No	Never	Frequently	No	No
484	Cochabamba	Oncology	Neg	Neg	48.5339	Female	Secondary school	Urban	NA	No	No	No	Never	NeverToTropic	No	No
485	Cochabamba	Hematology	Neg	Neg	20.1095	Female	University	Urban	NA	No	No	No	Never	Never	No	No
486	Cochabamba	Oncology	Neg	Neg	26.3409	Male	Secondary school	Urban	NA	No	No	No	Never	Frequently	No	No
487	Cochabamba	Oncology	Neg	Neg	63.0637	Male	Primary school	Rural	NA	No	No	No	Never	Frequently	No	Yes
488	Cochabamba	Oncology	Neg	Neg	56.7639	Male	University	Urban	NA	No	No	No	Never	Sometimes	No	No
489	Cochabamba	Oncology	Neg	Neg	65.3279	Female	Primary school	Rural	NA	No	Yes	Yes	Never	Sometimes	No	No
490	Cochabamba	Oncology	Neg	Neg	62.1492	Male	Secondary school	Urban	NA	No	No	No	Never	Frequently	No	No
491	Cochabamba	Oncology	Neg	Neg	72.0192	Female	Primary school	Urban	NA	No	No	No	Never	Sometimes	No	No
492	Cochabamba	Oncology	Neg	Pos	42.7296	Female	University	Urban	NA	No	No	No	Never	NeverToTropic	No	No
493	Cochabamba	Oncology	Neg	Neg	53.7385	Female	University	Urban	NA	No	No	No	Never	Frequently	No	No
494	Cochabamba	Oncology	Neg	Neg	45.1992	Female	University	Urban	NA	No	Yes	No	Never	Sometimes	No	No
495	Cochabamba	Hematology	Neg	Neg	59.6578	Male	Primary school	Urban	NA	No	No	No	Never	Frequently	No	No
496	Cochabamba	Oncology	Neg	Neg	48.7611	Female	Secondary school	Rural	NA	No	No	No	Never	Never	No	No
497	Cochabamba	Oncology	Neg	Pos	78.141	Female	Secondary school	Rural	NA	Yes	No	No	Never	Frequently	No	Yes
498	Cochabamba	Oncology	Neg	Neg	73.7604	Female	Secondary school	Urban	NA	No	No	No	Never	NeverToTropic	No	Yes
499	Cochabamba	Oncology	Neg	Neg	63.9507	Female	Primary school	Rural	NA	No	No	No	Never	Frequently	No	Yes
500	Cochabamba	Oncology	Neg	Neg	68.8898	Female	Primary school	Urban	NA	No	No	No	Never	Never	No	No
501	Cochabamba	Oncology	Neg	Pos	65.8563	Male	Secondary school	Urban	NA	No	No	No	Never	Sometimes	No	No
502	Cochabamba	Hematology	Neg	Neg	55.425	Male	University	Urban	NA	No	No	No	Never	Frequently	No	Yes
503	Cochabamba	Oncology	Neg	Pos	44.4271	Female	Primary school	Rural	NA	No	Yes	No	Never	Frequently	No	No
504	Cochabamba	Hematology	Neg	Neg	62.694	Female	Primary school	Urban	NA	No	No	Yes	Never	Never	No	No
505	Cochabamba	Oncology	Neg	Neg	44.4107	Female	Secondary school	Urban	NA	No	Yes	Yes	Never	NeverToTropic	No	No
506	Cochabamba	Oncology	Neg	Neg	40.0137	Female	Technical	Rural	NA	No	Yes	Yes	Occasionally	Sometimes	No	No
507	Cochabamba	Oncology	Neg	Pos	44.4819	Female	Secondary school	Rural	NA	No	No	No	Never	Frequently	No	No
508	Cochabamba	Oncology	Neg	Neg	30.8556	Female	Secondary school	Urban	NA	No	No	No	Never	Frequently	No	No
509	Cochabamba	Oncology	Pos	Pos	34.8309	Female	Primary school	Rural	NA	Yes	No	No	Never	Frequently	No	No
510	Cochabamba	Hematology	Neg	Pos	49.6044	Female	Secondary school	Rural	NA	No	No	Yes	Occasionally	Frequently	No	No
511	Cochabamba	Oncology	Neg	Neg	72.7146	Female	Primary school	Urban	NA	No	Yes	No	Never	Never	No	No
512	Cochabamba	Oncology	Neg	Neg	32.1451	Female	Secondary school	Missing data	NA	No	No	Yes	Never	Frequently	No	No
513	Cochabamba	Oncology	Neg	Pos	48.7392	Female	Secondary school	Urban	NA	No	Yes	No	Never	Frequently	No	No
514	Cochabamba	Hematology	Neg	Neg	19.7728	Male	Secondary school	Urban	NA	No	Yes	Yes	Occasionally	Never	No	No
515	Cochabamba	Hematology	Neg	Pos	32.7666	Male	Secondary school	Rural	NA	Yes	No	No	Occasionally	Never	No	No
516	Cochabamba	Hematology	Neg	Neg	29.3881	Male	University	Urban	NA	No	No	No	Occasionally	Never	No	No
517	Cochabamba	Hematology	Neg	Neg	20.5996	Female	Secondary school	Urban	NA	No	Yes	Yes	Never	Frequently	No	No
518	Cochabamba	Hematology	Pos	Pos	24.6133	Female	Primary school	Rural	NA	No	Yes	Yes	Never	Frequently	Yes	No
519	Cochabamba	Hematology	Neg	Neg	49.3032	Female	Secondary school	Rural	NA	No	Yes	No	Occasionally	Frequently	No	No
520	Cochabamba	Hematology	Neg	Neg	62.4668	Female	Primary school	Urban	NA	No	Yes	No	Never	Sometimes	No	Yes
521	Cochabamba	Hematology	Neg	Neg	44.6763	Female	Primary school	Urban	NA	Yes	Yes	No	Never	Frequently	No	No
522	Cochabamba	Hematology	Neg	Neg	51.4442	Female	Primary school	Urban	NA	Yes	Yes	Yes	Never	NeverToTropic	No	No
523	Cochabamba	Hematology	Neg	Neg	39.5893	Female	University	Urban	NA	No	No	Yes	Never	Frequently	No	No
524	Cochabamba	Hematology	Neg	Neg	61.2923	Male	University	Urban	NA	Yes	No	Yes	Never	Never	No	No
525	Cochabamba	Hematology	Neg	Neg	60.397	Male	Secondary school	Rural	NA	No	No	No	Never	Sometimes	No	Yes
526	Cochabamba	Hematology	Neg	Neg	43.6222	Male	University	Urban	NA	No	No	Yes	Occasionally	Never	No	No
527	Cochabamba	Hematology	Pos	Neg	47.8302	Male	Primary school	Urban	NA	No	No	No	Never	Sometimes	No	No
528	Cochabamba	Hematology	Neg	Neg	51.937	Female	University	Urban	NA	No	Yes	Yes	Never	Sometimes	No	No
529	Cochabamba	Hematology	Neg	Neg	56.7091	Male	Secondary school	Urban	NA	No	No	Yes	Never	Never	No	No
530	Cochabamba	Hematology	Neg	Neg	52.3504	Female	Secondary school	Urban	NA	No	Yes	No	Never	Never	No	No
531	Cochabamba	Hematology	Neg	Neg	56.5339	Male	Secondary school	Urban	NA	No	No	No	Never	Never	No	No
532	Cochabamba	Hematology	Neg	Neg	32.397	Female	University	Urban	NA	No	Yes	No	Never	Never	No	No
533	Cochabamba	Hematology	Pos	Neg	48.7255	Male	Secondary school	Urban	NA	No	Yes	Yes	Never	Never	No	No
534	Cochabamba	Hematology	Neg	Pos	66.5024	Female	Primary school	Missing data	NA	No	Yes	Yes	Never	Never	No	No
535	Cochabamba	Hematology	Neg	Neg	75.102	Male	Primary school	Rural	NA	No	Yes	Yes	Never	Never	No	No
536	Cochabamba	Hematology	Neg	Neg	30.0041	Male	University	Urban	NA	No	No	No	Occasionally	Never	No	No
537	Cochabamba	Hematology	Neg	Neg	45.2567	Male	Secondary school	Urban	NA	No	No	No	Occasionally	Sometimes	No	No
538	Cochabamba	Hematology	Neg	Neg	60.4079	Male	Secondary school	Urban	NA	No	No	No	Occasionally	Sometimes	No	No
539	Cochabamba	Hematology	Pos	Pos	49.2977	Male	Primary school	Urban	NA	No	No	Yes	Never	Sometimes	Yes	No
540	Cochabamba	Hematology	Pos	Pos	35.8604	Male	Secondary school	Rural	NA	No	No	Yes	Never	Frequently	No	No
541	Cochabamba	Hematology	Neg	Neg	24.0575	Male	University	Urban	NA	No	No	No	Never	Never	No	Yes
542	Cochabamba	Hematology	Neg	Neg	63.2799	Male	University	Urban	NA	No	Yes	Yes	Never	Sometimes	No	No
543	Cochabamba	Oncology	Neg	Neg	53.8563	Male	University	Urban	NA	No	Yes	Yes	Never	Never	No	Yes
544	Cochabamba	Oncology	Neg	Neg	64.8624	Male	Primary school	Urban	NA	No	Yes	No	Never	Never	No	No
545	Cochabamba	Hematology	Neg	Pos	31.1814	Female	University	Urban	NA	No	Yes	Yes	Never	Frequently	No	No
546	Cochabamba	Hematology	Pos	Pos	49.1362	Male	Primary school	Urban	NA	No	No	No	Never	Never	No	No
547	Cochabamba	Hematology	Neg	Pos	30.8063	Male	Technical	Urban	NA	No	No	No	Never	Never	No	No
548	Cochabamba	Hematology	Neg	Neg	35.499	Female	University	Urban	NA	Yes	No	Yes	Never	Never	No	No
549	Cochabamba	Hematology	Neg	Neg	58.4066	Female	University	Urban	NA	No	No	Yes	Never	Never	No	No
550	Cochabamba	Hematology	Neg	Neg	56.8652	Female	University	Urban	NA	Yes	No	No	Never	Never	No	No
551	Cochabamba	Hematology	Neg	Neg	51.9973	Male	Primary school	Urban	NA	Yes	No	Yes	Never	Frequently	No	No
552	Cochabamba	Hematology	Neg	Neg	58.4887	Male	University	Urban	NA	Yes	Yes	Yes	Never	Never	No	Yes
553	Cochabamba	Hematology	Neg	Neg	67.3593	Female	Secondary school	Urban	NA	No	Yes	Yes	Never	Frequently	No	No
554	Cochabamba	Hematology	Neg	Neg	26.4422	Male	University	Rural	NA	No	No	Yes	Never	Sometimes	No	No
555	Cochabamba	Hematology	Neg	Neg	49.128	Male	University	Urban	NA	Yes	No	No	Never	Never	No	No
556	Cochabamba	Oncology	Neg	Neg	45.6427	Male	Primary school	Urban	NA	No	No	No	Never	Never	No	No
557	Cochabamba	Hematology	Neg	Neg	54.6502	Male	University	Urban	NA	No	Yes	Yes	Never	Frequently	No	No
558	Cochabamba	Hematology	Neg	Neg	67.9096	Male	Primary school	Rural	NA	Yes	Yes	Yes	Never	Sometimes	No	Yes
559	Cochabamba	Oncology	Neg	Neg	69.5524	Female	Secondary school	Urban	NA	No	No	No	Never	Never	No	No
560	Cochabamba	Hematology	Neg	Neg	22.9076	Female	Secondary school	Urban	NA	No	No	No	Never	Frequently	No	No
561	Cochabamba	Hematology	Neg	Neg	32.7146	Male	University	Urban	NA	No	No	No	Never	Never	No	No
562	Cochabamba	Hematology	Neg	Neg	54.1848	Male	University	Urban	NA	No	No	No	Never	Sometimes	No	Yes
563	Cochabamba	Hematology	Neg	Neg	71.7426	Male	University	Urban	NA	No	No	No	Never	Sometimes	No	No
564	Cochabamba	Hematology	Neg	Neg	57.4839	Male	University	Urban	NA	No	No	No	Never	Never	No	No
565	Cochabamba	Hematology	Neg	Neg	69.4209	Male	Secondary school	Urban	NA	No	No	No	Never	Sometimes	No	No
566	Cochabamba	Hematology	Neg	Neg	66.9733	Female	Secondary school	Urban	NA	No	No	No	Never	NeverToTropic	No	No
567	Cochabamba	Hematology	Pos	Pos	54.0342	Male	Secondary school	Urban	NA	No	No	No	Never	Frequently	No	No
568	Cochabamba	Hematology	Neg	Neg	72.1944	Female	Primary school	Urban	NA	Yes	No	Yes	Never	NeverToTropic	No	Yes
569	Cochabamba	Hematology	Pos	Pos	28.115	Female	University	Urban	NA	No	No	No	Never	Frequently	No	No
570	Cochabamba	Hematology	Neg	Neg	37.5852	Female	Secondary school	Urban	NA	No	No	No	Never	Sometimes	No	No
571	Cochabamba	Hematology	Neg	Neg	68.2601	Female	Secondary school	Urban	NA	No	No	No	Never	Never	No	No
572	Cochabamba	Hematology	Neg	Neg	65.1444	Female	Secondary school	Urban	NA	No	No	No	Never	NeverToTropic	No	No
573	Cochabamba	Hematology	Neg	Neg	64.0411	Female	Primary school	Urban	NA	No	No	No	Never	Never	No	No
574	Santa Cruz	Rheumato	Neg	Neg	18.6208	Female	Secondary school	Urban	NA	Yes	No	No	Never	Frequently	No	No
575	Santa Cruz	Rheumato	Neg	Neg	56.2793	Female	Secondary school	Urban	NA	No	No	No	Never	Sometimes	No	No
576	Santa Cruz	Rheumato	Neg	Neg	45.807	Female	Secondary school	Urban	NA	Yes	No	No	Never	Sometimes	No	No
577	Santa Cruz	Rheumato	Neg	Neg	42.3327	Female	University	Urban	NA	No	Yes	No	Occasionally	Never	No	No
578	Santa Cruz	Rheumato	Neg	Neg	43.6879	Male	University	Urban	NA	Yes	Yes	No	Occasionally	Never	No	No
579	Santa Cruz	Rheumato	Neg	Neg	47.0253	Female	Secondary school	Urban	NA	No	No	No	Never	Never	No	Yes
580	Santa Cruz	Rheumato	Neg	Neg	49.4346	Female	University	Urban	NA	No	No	No	Never	Sometimes	No	No
581	Santa Cruz	Rheumato	Neg	Neg	38.5188	Female	University	Urban	NA	Yes	No	No	Never	Sometimes	No	No
582	Santa Cruz	Rheumato	Neg	Neg	42.1109	Male	Technical	Urban	NA	Yes	Yes	No	Never	Sometimes	No	No
583	Santa Cruz	Rheumato	Neg	Neg	67.1458	Female	Primary school	Urban	NA	No	No	No	Never	Frequently	No	No
584	Santa Cruz	Rheumato	Pos	Pos	38.2724	Male	Secondary school	Urban	NA	Yes	Yes	Yes	Occasionally	Frequently	No	No
585	Santa Cruz	Rheumato	Neg	Pos	64.2656	Female	Primary school	Urban	NA	No	No	No	Never	Sometimes	No	No
586	Santa Cruz	Rheumato	Neg	Neg	49.2074	Female	Secondary school	Urban	NA	No	Yes	Yes	Occasionally	Sometimes	No	No
587	Santa Cruz	Rheumato	Neg	Neg	36.5969	Female	Secondary school	Rural	NA	Yes	No	No	Never	Frequently	No	No
588	Santa Cruz	Rheumato	Neg	Neg	54.7379	Male	Secondary school	Urban	NA	No	No	Yes	Never	Frequently	No	No
589	Santa Cruz	Rheumato	Neg	Neg	80.9336	Male	Secondary school	Urban	NA	No	No	Yes	Never	Never	No	No
590	Santa Cruz	Rheumato	Neg	Neg	22.0862	Female	Technical	Rural	NA	Yes	No	No	Never	Sometimes	No	No
591	Santa Cruz	Rheumato	Neg	Neg	48.1259	Female	Secondary school	Urban	NA	Yes	Yes	No	Never	Frequently	No	No
592	Santa Cruz	Rheumato	Neg	Neg	52.5202	Female	Secondary school	Urban	NA	No	No	No	Never	Sometimes	No	No
593	Santa Cruz	Rheumato	Neg	Neg	61.0431	Female	University	Urban	NA	Yes	Yes	Yes	Never	Never	No	No
594	Santa Cruz	Rheumato	Neg	Neg	51.102	Female	Secondary school	Urban	NA	Yes	Yes	Yes	Never	Sometimes	No	No
595	Santa Cruz	Rheumato	Neg	Neg	64.3313	Female	University	Urban	NA	No	Yes	Yes	Never	Frequently	No	No
596	Santa Cruz	Rheumato	Neg	Neg	68.3559	Female	Secondary school	Urban	NA	No	No	No	Never	Never	No	No
597	Santa Cruz	Rheumato	Neg	Neg	58.1383	Female	Secondary school	Urban	NA	No	No	No	Never	Sometimes	No	Yes
598	Santa Cruz	Rheumato	Neg	Neg	73.0842	Female	University	Urban	NA	No	Yes	No	Never	Sometimes	No	No
599	Santa Cruz	Rheumato	Neg	Neg	42.4504	Female	Secondary school	Urban	NA	No	Yes	No	Never	Frequently	No	Yes
600	Santa Cruz	Rheumato	Neg	Neg	69.9192	Female	Primary school	Urban	NA	No	No	No	Never	Frequently	No	No
601	Santa Cruz	Rheumato	Neg	Neg	34.5106	Female	Secondary school	Urban	NA	Yes	Yes	No	Never	Frequently	No	No
602	Santa Cruz	Rheumato	Neg	Pos	54.6393	Female	Primary school	Urban	NA	No	No	Yes	Never	Never	No	No
603	Santa Cruz	Rheumato	Neg	Neg	68.7967	Female	Primary school	Urban	NA	Yes	Yes	No	Never	Sometimes	No	No
604	Santa Cruz	Rheumato	Neg	Pos	40.3094	Female	Secondary school	Urban	NA	Yes	Yes	Yes	Never	Sometimes	No	No
605	Santa Cruz	Rheumato	Neg	Neg	54.3025	Female	Secondary school	Urban	NA	No	Yes	Yes	Never	Frequently	No	No
606	Santa Cruz	Rheumato	Neg	Neg	55.4141	Male	University	Urban	NA	Yes	No	No	Occasionally	Frequently	No	No
607	Santa Cruz	Rheumato	Neg	Neg	72.3422	Female	Primary school	Urban	NA	No	Yes	No	Never	Sometimes	No	No
608	Santa Cruz	Rheumato	Neg	Neg	43.6934	Female	Secondary school	Urban	NA	No	No	No	Never	Frequently	No	No
609	Santa Cruz	Rheumato	Neg	Neg	71.4059	Female	Secondary school	Urban	NA	Yes	No	No	Never	Sometimes	No	No
610	Santa Cruz	Rheumato	Neg	Neg	56.282	Female	Secondary school	Rural	NA	Yes	Yes	No	Never	Frequently	No	No
611	Santa Cruz	Rheumato	Neg	Neg	70.5818	Female	Primary school	Urban	NA	No	No	No	Never	Never	No	No
612	Santa Cruz	Rheumato	Neg	Pos	22.1191	Female	University	Urban	NA	Yes	No	No	Never	Sometimes	No	No
613	Santa Cruz	Rheumato	Neg	Pos	49.306	Female	Secondary school	Urban	NA	Yes	No	Yes	Occasionally	Sometimes	No	No
614	Santa Cruz	Rheumato	Neg	Pos	44.9884	Female	Secondary school	Urban	NA	No	Yes	Yes	Never	Frequently	No	No
615	Santa Cruz	Rheumato	Neg	Neg	38.2012	Female	University	Urban	NA	Yes	No	No	Never	Frequently	No	No
616	Santa Cruz	Rheumato	Neg	Neg	20.5311	Female	Secondary school	Urban	NA	Yes	Yes	Yes	Never	Sometimes	No	No
617	Santa Cruz	Rheumato	Neg	Pos	33.7331	Female	Primary school	Rural	NA	No	No	No	Never	Frequently	No	No
618	Santa Cruz	Rheumato	Neg	Neg	62.7817	Female	Secondary school	Urban	NA	Yes	No	No	Never	Frequently	No	No
619	Santa Cruz	Rheumato	Neg	Neg	23.5866	Female	University	Urban	NA	No	No	Yes	Never	Sometimes	No	No
620	Santa Cruz	Rheumato	Neg	Neg	52.4709	Female	Primary school	Urban	NA	No	Yes	Yes	Never	Never	No	No
621	Santa Cruz	Rheumato	Neg	Neg	41.1773	Female	Secondary school	Urban	NA	No	No	No	Never	Sometimes	No	No
622	Santa Cruz	Rheumato	Neg	Neg	59.7755	Female	Primary school	Urban	NA	No	No	Yes	Never	Frequently	No	No
623	Santa Cruz	Rheumato	Neg	Neg	61.2868	Female	Primary school	Urban	NA	No	No	No	Never	Never	No	No
624	Santa Cruz	Rheumato	Neg	Neg	52.6324	Female	University	Urban	NA	Yes	No	No	Never	Frequently	No	No
625	Santa Cruz	Rheumato	Neg	Neg	54.0534	Female	Primary school	Urban	NA	No	No	Yes	Never	Sometimes	No	No
626	Santa Cruz	Rheumato	Neg	Neg	54.6229	Female	Technical	Rural	NA	No	No	No	Occasionally	Never	No	No
627	Santa Cruz	Rheumato	Neg	Neg	57.922	Female	Secondary school	Urban	NA	No	No	No	Never	Never	No	No
628	Santa Cruz	Rheumato	Pos	Pos	27.6441	Female	University	Urban	NA	Yes	No	No	Occasionally	Sometimes	No	No
629	Santa Cruz	Rheumato	Neg	Neg	65.6454	Female	Technical	Urban	NA	No	Yes	Yes	Never	Never	No	No
630	Santa Cruz	Rheumato	Neg	Neg	52.6215	Female	University	Urban	NA	No	Yes	No	Never	Sometimes	No	No
631	Santa Cruz	Rheumato	Neg	Neg	65.8727	Female	Technical	Rural	NA	Yes	No	Yes	Never	Frequently	No	No
632	Santa Cruz	Rheumato	Neg	Pos	30.7707	Female	Primary school	Urban	NA	No	No	No	Never	Never	No	No
633	Santa Cruz	Rheumato	Neg	Neg	25.6153	Female	University	Rural	NA	No	No	No	Never	Sometimes	No	No
634	Santa Cruz	Rheumato	Neg	Neg	53.9083	Female	Secondary school	Rural	NA	No	Yes	No	Never	Frequently	No	No
635	Santa Cruz	Rheumato	Neg	Pos	47.7207	Female	Primary school	Urban	NA	Yes	No	No	Never	Frequently	No	No
636	Santa Cruz	Rheumato	Neg	Neg	59.3019	Female	University	Urban	NA	No	Yes	Yes	Never	Sometimes	No	No
637	Santa Cruz	Rheumato	Neg	Pos	49.6728	Female	Primary school	Urban	NA	No	No	Yes	Never	Sometimes	No	No
638	Santa Cruz	Rheumato	Neg	Neg	52.4107	Female	Secondary school	Urban	NA	No	Yes	Yes	Never	Sometimes	No	No
639	Santa Cruz	Rheumato	Neg	Neg	59.9288	Female	Primary school	Urban	NA	No	Yes	Yes	Never	Sometimes	No	No
640	Santa Cruz	Rheumato	Neg	Pos	57.1964	Female	Primary school	Urban	NA	No	Yes	No	Never	Frequently	No	No
641	Santa Cruz	Rheumato	Neg	Neg	51.0007	Female	Primary school	Urban	NA	No	Yes	Yes	Never	Frequently	No	No
642	Santa Cruz	Rheumato	Pos	Pos	63.2307	Female	Primary school	Urban	NA	Yes	Yes	Yes	Occasionally	Frequently	No	No
643	Santa Cruz	Rheumato	Neg	Neg	30.5818	Female	Secondary school	Urban	NA	Yes	No	No	Occasionally	Frequently	No	No
644	Santa Cruz	Rheumato	Neg	Pos	30.9706	Female	Secondary school	Rural	NA	No	No	No	Never	Frequently	No	No
645	Santa Cruz	Rheumato	Neg	Neg	58.9706	Female	Secondary school	Rural	NA	No	No	No	Never	Frequently	No	No
646	Santa Cruz	Rheumato	Neg	Neg	40.6763	Male	Primary school	Urban	NA	No	No	No	Never	Frequently	No	No
647	Santa Cruz	Rheumato	Neg	Pos	65.5058	Male	Secondary school	Urban	NA	Yes	No	Yes	Never	Sometimes	No	No
648	Santa Cruz	Rheumato	Neg	Neg	69.7632	Female	Secondary school	Rural	NA	Yes	No	No	Never	Frequently	No	No
649	Santa Cruz	Rheumato	Neg	Neg	56.1259	Female	Secondary school	Urban	NA	No	No	No	Never	Sometimes	No	No
650	Santa Cruz	Rheumato	Neg	Neg	60.0219	Female	Secondary school	Urban	NA	No	Yes	No	Occasionally	Never	No	Yes
651	Santa Cruz	Rheumato	Neg	Neg	83.6605	Male	University	Urban	NA	No	No	No	Frequently	Never	No	No
652	Santa Cruz	Rheumato	Neg	Neg	59.6003	Female	Secondary school	Urban	NA	No	No	No	Never	Sometimes	No	No
653	Santa Cruz	Rheumato	Neg	Neg	76.3723	Female	Primary school	Urban	NA	No	No	No	Occasionally	Frequently	No	No
654	Santa Cruz	Rheumato	Neg	Pos	18.3765	Female	Secondary school	Urban	NA	Yes	No	No	Never	Frequently	No	No
655	Santa Cruz	Rheumato	Neg	Neg	38.434	Female	Secondary school	Urban	NA	No	Yes	Yes	Never	Never	No	No
656	Santa Cruz	Rheumato	Neg	Neg	76.6817	Female	Secondary school	Urban	NA	Yes	No	No	Never	Sometimes	No	No
657	Santa Cruz	Rheumato	Neg	Neg	69.7221	Female	Secondary school	Urban	NA	No	No	Yes	Never	Sometimes	No	No
658	Santa Cruz	Rheumato	Neg	Neg	52.3258	Female	Technical	Urban	NA	Yes	No	No	Occasionally	Frequently	No	No
659	Santa Cruz	Rheumato	Neg	Neg	44.7036	Female	Secondary school	Urban	NA	No	No	No	Never	Frequently	No	No
660	Santa Cruz	Rheumato	Pos	Pos	58.0233	Female	Primary school	Rural	NA	Yes	No	No	Never	Frequently	No	No
661	Santa Cruz	Rheumato	Neg	Neg	47.0144	Female	Secondary school	Urban	NA	No	Yes	Yes	Occasionally	Sometimes	No	No
662	Santa Cruz	Rheumato	Neg	Neg	65.8919	Male	Primary school	Urban	NA	No	No	No	Occasionally	Sometimes	No	No
663	Santa Cruz	Rheumato	Neg	Neg	41.4401	Female	Secondary school	Urban	NA	Yes	No	Yes	Occasionally	Sometimes	No	No
664	Santa Cruz	Rheumato	Neg	Neg	49.4237	Female	Secondary school	Urban	NA	Yes	No	No	Never	Frequently	No	No
665	Santa Cruz	Rheumato	Neg	Neg	48.3012	Female	University	Urban	NA	Yes	Yes	Yes	Never	Sometimes	No	No
666	Santa Cruz	Rheumato	Neg	Neg	45.566	Female	University	Urban	NA	Yes	No	No	Never	Frequently	No	No
667	Santa Cruz	Rheumato	Neg	Neg	39.9398	Male	University	Urban	NA	Yes	No	No	Never	Sometimes	No	No
668	Santa Cruz	Rheumato	Neg	Neg	69.8207	Female	Secondary school	Urban	NA	No	No	No	Never	Sometimes	No	No
669	Santa Cruz	Rheumato	Neg	Neg	45.4401	Female	Secondary school	Urban	NA	No	No	No	Never	Sometimes	No	No
670	Santa Cruz	Rheumato	Neg	Neg	56.334	Female	University	Urban	NA	No	Yes	Yes	Never	Frequently	No	No
671	Santa Cruz	Rheumato	Neg	Neg	56.8706	Female	Secondary school	Urban	NA	No	Yes	No	Never	Never	No	No
672	Santa Cruz	Rheumato	Neg	Neg	38.0151	Male	University	Urban	NA	No	No	No	Occasionally	Sometimes	No	No
673	Santa Cruz	Rheumato	Neg	Neg	49.0376	Female	University	Urban	NA	No	Yes	Yes	Never	Sometimes	No	No
674	Santa Cruz	Rheumato	Neg	Neg	57.1526	Female	Secondary school	Urban	NA	No	No	No	Never	Frequently	No	No
675	Santa Cruz	Rheumato	Neg	Pos	31.4059	Female	University	Rural	NA	Yes	No	No	Never	Sometimes	No	No
676	Santa Cruz	Rheumato	Neg	Neg	56.9938	Female	University	Urban	NA	No	No	No	Never	Sometimes	No	No
677	Santa Cruz	Rheumato	Neg	Neg	62.6283	Female	Secondary school	Urban	NA	No	No	No	Never	Never	No	No
678	Santa Cruz	Rheumato	Neg	Neg	57.9959	Female	University	Urban	NA	No	No	No	Never	Never	No	No
679	Santa Cruz	Rheumato	Neg	Neg	37.8125	Female	University	Urban	NA	Yes	No	No	Never	Never	No	No
680	Santa Cruz	Rheumato	Neg	Pos	49.4264	Female	Secondary school	Urban	NA	Yes	No	No	Never	Sometimes	No	No
681	Santa Cruz	Rheumato	Neg	Pos	48.4517	Female	Secondary school	Urban	NA	Yes	No	No	Never	Frequently	No	No
682	Santa Cruz	Rheumato	Neg	Neg	43.4305	Female	University	Urban	NA	Yes	Yes	No	Never	Sometimes	No	No
683	Santa Cruz	Rheumato	Neg	Neg	75.0828	Female	Primary school	Rural	NA	No	Yes	Yes	Never	Frequently	No	No
684	Santa Cruz	Rheumato	Neg	Neg	49.6975	Male	Secondary school	Rural	NA	No	No	No	Occasionally	Sometimes	No	No
685	Santa Cruz	Rheumato	Neg	Neg	55.6715	Female	Secondary school	Urban	NA	No	No	No	Never	Sometimes	No	No
686	Santa Cruz	Rheumato	Neg	Pos	38.8036	Female	Primary school	Urban	NA	No	Yes	Yes	Never	Sometimes	No	No
687	Santa Cruz	Rheumato	Neg	Neg	18.4538	Female	Secondary school	Urban	NA	No	No	No	Occasionally	Sometimes	No	No
688	Santa Cruz	Rheumato	Neg	Pos	61.0513	Female	Secondary school	Urban	NA	No	No	No	Never	Sometimes	No	No
689	Santa Cruz	Rheumato	Neg	Neg	51.9644	Female	Technical	Urban	NA	No	Yes	Yes	Never	Never	No	No
690	Santa Cruz	Rheumato	Neg	Neg	62.3025	Female	Secondary school	Urban	NA	No	No	No	Never	Sometimes	No	Yes
691	Santa Cruz	Rheumato	Neg	Neg	62.3327	Female	Secondary school	Urban	NA	Yes	No	No	Never	Sometimes	No	No
692	Santa Cruz	Rheumato	Neg	Pos	65.7303	Female	Primary school	Urban	NA	No	No	No	Never	Sometimes	No	No
693	Santa Cruz	Rheumato	Neg	Neg	67.3101	Female	Primary school	Urban	NA	No	No	No	Never	Sometimes	No	No
694	Santa Cruz	Rheumato	Neg	Neg	45.0267	Female	University	Urban	NA	Yes	No	No	Never	Never	No	No
695	Santa Cruz	Rheumato	Neg	Neg	58.7817	Female	Technical	Urban	NA	No	No	No	Never	Never	No	No
696	Santa Cruz	Rheumato	Neg	Pos	18.757	Male	University	Urban	NA	Yes	Yes	Yes	Occasionally	Never	No	No
697	Santa Cruz	Rheumato	Neg	Neg	68.5832	Female	Primary school	Urban	NA	No	No	No	Never	Sometimes	No	No
698	Santa Cruz	Rheumato	Neg	Neg	51.6386	Female	Secondary school	Urban	NA	No	No	No	Never	Sometimes	No	No
699	Santa Cruz	Rheumato	Neg	Pos	64.5448	Female	Primary school	Urban	NA	No	Yes	Yes	Never	Sometimes	No	No
700	Santa Cruz	Rheumato	Neg	Neg	48.731	Female	Secondary school	Rural	NA	Yes	No	No	Never	Frequently	No	No
701	Santa Cruz	Rheumato	Neg	Pos	49.6701	Male	University	Urban	NA	No	No	No	Never	Never	No	No
702	Santa Cruz	Rheumato	Neg	Neg	59.4634	Male	Technical	Urban	NA	Yes	No	No	Occasionally	Sometimes	No	Yes
703	Santa Cruz	Rheumato	Neg	Neg	51.2936	Female	Secondary school	Urban	NA	No	No	No	Never	Sometimes	No	No
704	Santa Cruz	Rheumato	Neg	Neg	56.3559	Female	University	Urban	NA	No	No	No	Never	Sometimes	No	No
705	Santa Cruz	Rheumato	Neg	Neg	63.321	Female	Primary school	Urban	NA	No	Yes	No	Never	Sometimes	No	No
706	Santa Cruz	Rheumato	Neg	Pos	60.1834	Female	Secondary school	Urban	NA	No	No	No	Never	Sometimes	No	No
707	Santa Cruz	Rheumato	Neg	Neg	38.4175	Female	University	Rural	NA	Yes	No	No	Never	Sometimes	No	No
708	Santa Cruz	Rheumato	Neg	Neg	52.1999	Female	Secondary school	Urban	NA	Yes	No	No	Never	Sometimes	No	No
709	Santa Cruz	Rheumato	Neg	Pos	46.9186	Female	Technical	Urban	NA	Yes	No	No	Never	Sometimes	No	Yes
710	Santa Cruz	Rheumato	Neg	Pos	43.5236	Female	Secondary school	Urban	NA	Yes	No	No	Never	Sometimes	No	No
711	Santa Cruz	Rheumato	Neg	Neg	73.128	Female	Primary school	Urban	NA	No	No	No	Never	Sometimes	No	No
712	Santa Cruz	Rheumato	Neg	Neg	75.0773	Female	Primary school	Urban	NA	Yes	Yes	Yes	Never	Frequently	No	No
713	Santa Cruz	Rheumato	Neg	Neg	60.4353	Male	Secondary school	Urban	NA	No	No	No	Occasionally	Sometimes	No	No
714	Santa Cruz	Rheumato	Neg	Pos	42.3053	Female	University	Urban	NA	Yes	No	No	Never	Sometimes	No	No
715	Santa Cruz	Rheumato	Neg	Neg	42.4613	Female	University	Urban	NA	No	No	No	Occasionally	Sometimes	No	No
716	Santa Cruz	Rheumato	Neg	Neg	66.319	Female	Primary school	Urban	NA	No	No	No	Never	Sometimes	No	No
717	Santa Cruz	Rheumato	Neg	Neg	45.9165	Female	Secondary school	Rural	NA	No	No	No	Never	Sometimes	No	No
718	Santa Cruz	Rheumato	Neg	Neg	46.8255	Male	University	Rural	NA	Yes	No	No	Occasionally	Frequently	No	No
719	Santa Cruz	Rheumato	Neg	Neg	76.5257	Female	Secondary school	Rural	NA	No	Yes	Yes	Never	Sometimes	No	No
720	Santa Cruz	Rheumato	Neg	Neg	23.6824	Female	University	Urban	NA	No	No	No	Never	Sometimes	No	No
721	Santa Cruz	Rheumato	Neg	Neg	66.5325	Female	Secondary school	Urban	NA	No	No	No	Never	Sometimes	No	No
722	Santa Cruz	Rheumato	Neg	Neg	70.7187	Female	Secondary school	Urban	NA	No	No	No	Never	Sometimes	No	No
723	Santa Cruz	Rheumato	Neg	Neg	66.193	Female	Secondary school	Urban	NA	No	No	No	Never	Sometimes	No	No
724	Santa Cruz	Rheumato	Neg	Pos	73.2156	Female	Secondary school	Urban	NA	No	No	No	Never	Frequently	No	No
725	Santa Cruz	Rheumato	Neg	Neg	72.7994	Female	Secondary school	Urban	NA	No	No	No	Never	Sometimes	No	No
726	Santa Cruz	Rheumato	Neg	Neg	42.9843	Female	University	Urban	NA	No	No	No	Never	Never	No	No
727	Santa Cruz	Rheumato	Neg	Neg	61.6016	Male	University	Urban	NA	No	Yes	No	Never	Sometimes	No	No
728	Santa Cruz	Rheumato	Neg	Neg	52.4545	Female	Technical	Urban	NA	No	No	No	Occasionally	Sometimes	No	No
729	Santa Cruz	Rheumato	Neg	Neg	62.2724	Female	Secondary school	Urban	NA	No	No	No	Never	Sometimes	No	No
730	Santa Cruz	Rheumato	Neg	Neg	52.5503	Male	University	Urban	NA	No	Yes	Yes	Never	Sometimes	No	No
731	Santa Cruz	Rheumato	Neg	Pos	77.9411	Female	Secondary school	Urban	NA	No	No	No	Never	Sometimes	No	No
732	Santa Cruz	Rheumato	Neg	Pos	48.0986	Female	Secondary school	Urban	NA	No	No	No	Never	Sometimes	No	No
733	Santa Cruz	Rheumato	Neg	Neg	42.1164	Female	University	Urban	NA	No	No	No	Never	Sometimes	No	No
734	Santa Cruz	Rheumato	Neg	Neg	52.7803	Female	Secondary school	Urban	NA	No	No	No	Never	Sometimes	No	No
735	Santa Cruz	Rheumato	Neg	Neg	65.2977	Female	Secondary school	Urban	NA	Yes	No	No	Never	Sometimes	No	No
736	Santa Cruz	Rheumato	Neg	Neg	72.2683	Female	Primary school	Urban	NA	No	No	No	Never	Sometimes	No	No
737	Santa Cruz	Rheumato	Neg	Neg	59.2142	Male	Secondary school	Urban	NA	No	No	No	Never	Sometimes	No	No
738	Santa Cruz	Rheumato	Neg	Neg	67.6742	Male	Primary school	Urban	NA	No	No	No	Occasionally	Frequently	No	No
739	Santa Cruz	Rheumato	Neg	Neg	72.2135	Male	University	Urban	NA	No	No	No	Occasionally	Sometimes	No	No
740	Santa Cruz	Rheumato	Neg	Neg	21.6	Female	University	Urban	NA	No	No	No	Never	Frequently	No	No
741	Santa Cruz	Rheumato	Neg	Neg	63.4086	Female	Secondary school	Urban	NA	No	Yes	No	Never	Sometimes	No	No
742	Santa Cruz	Rheumato	Neg	Neg	74.809	Female	Primary school	Urban	NA	No	No	No	Never	Sometimes	No	No
743	Santa Cruz	Rheumato	Neg	Neg	53.8234	Male	University	Rural	NA	No	No	No	Never	Sometimes	No	No
744	Santa Cruz	Rheumato	Neg	Neg	21.974	Female	University	Urban	NA	No	Yes	Yes	Never	Sometimes	No	No
745	Santa Cruz	HIV	Neg	Neg	38.2204	Male	Secondary school	Urban	641	No	No	No	Never	Sometimes	No	No
746	Santa Cruz	HIV	Neg	Neg	37.5222	Male	Secondary school	Urban	112	No	Yes	Yes	Never	Sometimes	Yes	No
747	Santa Cruz	HIV	Neg	Neg	47.7782	Female	Primary school	Urban	93	No	Yes	No	Occasionally	Frequently	Yes	No
748	Santa Cruz	HIV	Neg	Neg	31.4606	Female	University	Urban	379	No	No	No	Occasionally	Sometimes	No	No
749	Santa Cruz	HIV	Neg	Neg	36.2957	Male	Primary school	Urban	727	No	No	Yes	Never	Sometimes	No	No
750	Santa Cruz	HIV	Neg	Neg	31.0637	Male	Secondary school	Urban	116	No	No	No	Never	Frequently	No	No
751	Santa Cruz	HIV	Neg	Neg	22.8227	Male	University	Urban	431	No	No	No	Never	Sometimes	No	No
752	Santa Cruz	HIV	Neg	Neg	34.4038	Female	Primary school	Urban	123	No	No	Yes	Never	Sometimes	No	No
753	Santa Cruz	HIV	Neg	Pos	34.8966	Male	Primary school	Urban	389	No	No	No	Occasionally	Frequently	No	No
754	Santa Cruz	HIV	Neg	Neg	43.5127	Female	Secondary school	Urban	605	No	Yes	No	Occasionally	Sometimes	No	No
755	Santa Cruz	HIV	Neg	Neg	36.7858	Female	Primary school	Urban	116	No	No	No	Never	Never	No	No
756	Santa Cruz	HIV	Neg	Neg	40.4654	Female	University	Urban	405	No	Yes	No	Never	Frequently	No	No
757	Santa Cruz	HIV	Neg	Pos	41.5086	Female	Primary school	Urban	207	No	Yes	No	Occasionally	Frequently	No	No
758	Santa Cruz	HIV	Neg	Neg	38.7597	Male	Technical	Urban	96	No	Yes	No	Frequently	Never	No	No
759	Santa Cruz	HIV	Neg	Pos	59.4962	Male	Primary school	Urban	366	No	Yes	No	Never	Frequently	Yes	No
760	Santa Cruz	HIV	Neg	Neg	37.1006	Male	Primary school	Rural	29	No	No	No	Occasionally	Sometimes	No	No
761	Santa Cruz	HIV	Neg	Neg	61.577	Male	Primary school	Urban	437	No	No	No	Occasionally	Sometimes	No	Yes
762	Santa Cruz	HIV	Neg	Neg	55.54	Male	Primary school	Urban	464	No	No	No	Never	Frequently	No	No
763	Santa Cruz	HIV	Neg	Neg	22.3463	Male	Technical	Urban	301	No	No	No	Never	Frequently	No	No
764	Santa Cruz	HIV	Neg	Neg	42.0479	Male	University	Urban	712	Yes	No	No	Never	Sometimes	No	No
765	Santa Cruz	HIV	Neg	Neg	20.1478	Female	Primary school	Urban	790	No	Yes	No	Never	Frequently	Yes	No
766	Santa Cruz	HIV	Neg	Neg	50.5708	Male	Secondary school	Urban	221	No	No	No	Never	Frequently	Yes	No
767	Santa Cruz	HIV	Neg	Pos	32.4819	Male	University	Urban	287	No	No	No	Never	Sometimes	No	Yes
768	Santa Cruz	HIV	Neg	Neg	38.8966	Male	Technical	Urban	503	No	Yes	No	Never	Sometimes	No	No
769	Santa Cruz	HIV	Neg	Neg	33.2676	Male	University	Rural	254	No	Yes	No	Occasionally	Frequently	No	No
770	Santa Cruz	HIV	Neg	Neg	22.9049	Male	University	Urban	153	No	No	Yes	Never	Frequently	No	No
771	Santa Cruz	HIV	Neg	Neg	23.1075	Female	Secondary school	Urban	259	No	Yes	No	Never	Sometimes	No	No
772	Santa Cruz	HIV	Neg	Neg	22.4997	Male	University	Urban	413	No	No	No	Occasionally	Never	No	No
773	Santa Cruz	HIV	Neg	Pos	48.4983	Male	Secondary school	Urban	254	No	Yes	No	Never	Never	No	No
774	Santa Cruz	HIV	Neg	Neg	60.961	Male	University	Urban	459	No	No	No	Never	Never	No	Yes
775	Santa Cruz	HIV	Neg	Neg	33.8973	Female	Primary school	Urban	162	No	Yes	No	Never	Never	No	No
776	Santa Cruz	HIV	Neg	Neg	38.6201	Male	Primary school	Urban	335	No	No	No	Occasionally	Sometimes	No	Yes
777	Santa Cruz	HIV	Neg	Neg	41.0157	Male	Secondary school	Urban	162	No	Yes	Yes	Occasionally	Sometimes	No	No
778	Santa Cruz	HIV	Neg	Pos	27.6797	Male	Secondary school	Urban	481	No	Yes	No	Never	Frequently	No	No
779	Santa Cruz	HIV	Neg	Neg	32.8679	Male	Secondary school	Urban	508	No	No	No	Never	Sometimes	No	No
780	Santa Cruz	HIV	Neg	Pos	31.3429	Female	Primary school	Urban	667	No	No	No	Never	Sometimes	No	No
781	Santa Cruz	HIV	Neg	Neg	22.7871	Female	Primary school	Rural	454	No	Yes	No	Occasionally	Never	No	No
782	Santa Cruz	HIV	Neg	Pos	35.9206	Female	Primary school	Urban	613	No	Yes	No	Occasionally	Frequently	No	No
783	Santa Cruz	HIV	Neg	Pos	57.9603	Male	Primary school	Urban	393	No	No	Yes	Occasionally	Sometimes	No	No
784	Santa Cruz	HIV	Neg	Pos	36.8788	Male	Secondary school	Urban	785	No	Yes	No	Occasionally	Never	No	No
785	Santa Cruz	HIV	Neg	Neg	30.1465	Female	Secondary school	Urban	203	No	No	No	Never	Frequently	No	No
786	Santa Cruz	HIV	Neg	Neg	47.7125	Female	Primary school	Urban	449	No	Yes	Yes	Never	Sometimes	No	No
787	Santa Cruz	HIV	Neg	Neg	35.7865	Male	University	Urban	230	No	No	No	Occasionally	Never	No	No
788	Santa Cruz	HIV	Neg	Neg	18.0014	Male	Secondary school	Rural	341	No	Yes	Yes	Occasionally	Sometimes	No	No
789	Santa Cruz	HIV	Neg	Pos	25.0021	Male	Secondary school	Urban	872	No	No	Yes	Never	Sometimes	No	No
790	Santa Cruz	HIV	Neg	Neg	40.0986	Female	Primary school	Rural	348	No	No	No	Never	Frequently	No	Yes
791	Santa Cruz	HIV	Neg	Neg	27.6742	Female	Secondary school	Rural	445	No	Yes	Yes	Occasionally	Never	No	No
792	Santa Cruz	HIV	Neg	Neg	34.7023	Male	Technical	Urban	463	No	Yes	No	Occasionally	Frequently	No	No
793	Santa Cruz	HIV	Neg	Neg	42.9952	Male	Secondary school	Urban	383	No	No	No	Occasionally	Sometimes	No	No
794	Santa Cruz	HIV	Neg	Neg	62.9952	Female	Secondary school	Urban	218	No	No	No	Occasionally	Sometimes	No	No
795	Santa Cruz	HIV	Neg	Pos	44.794	Female	Primary school	Urban	376	No	Yes	No	Occasionally	Sometimes	No	No
796	Santa Cruz	HIV	Neg	Neg	42.8391	Male	Secondary school	Urban	164	No	Yes	No	Never	Sometimes	No	No
797	Santa Cruz	HIV	Neg	Neg	25.347	Female	Secondary school	Urban	379	No	No	Yes	Never	Sometimes	No	No
798	Santa Cruz	HIV	Neg	Neg	53.3306	Male	Primary school	Urban	195	No	No	No	Never	Frequently	No	No
799	Santa Cruz	HIV	Neg	Neg	43.0335	Male	Secondary school	Urban	411	No	Yes	No	Occasionally	Never	No	No
800	Santa Cruz	HIV	Neg	Neg	44.7967	Female	Primary school	Urban	158	No	No	No	Never	Frequently	No	No
801	Santa Cruz	HIV	Neg	Neg	68.6489	Male	Primary school	Urban	223	No	Yes	Yes	Never	Frequently	No	No
802	Santa Cruz	HIV	Neg	Neg	32.3477	Male	Secondary school	Urban	433	No	No	No	Occasionally	Sometimes	No	No
803	Santa Cruz	HIV	Neg	Neg	43.0226	Female	Secondary school	Urban	586	No	No	No	Occasionally	Sometimes	No	No
804	Santa Cruz	HIV	Neg	Neg	44.0438	Male	Secondary school	Urban	265	No	No	No	Never	Frequently	No	No
805	Santa Cruz	HIV	Neg	Neg	43.2033	Male	Primary school	Urban	560	No	No	No	Occasionally	Frequently	No	No
806	Santa Cruz	HIV	Neg	Neg	37.9986	Male	Secondary school	Urban	290	No	No	No	Never	Sometimes	No	No
807	Santa Cruz	HIV	Neg	Neg	27.6194	Female	University	Urban	310	No	No	No	Never	Sometimes	No	No
808	Santa Cruz	HIV	Neg	Neg	49.9247	Male	Secondary school	Rural	34	No	Yes	Yes	Never	Sometimes	No	No
809	Santa Cruz	HIV	Pos	Pos	38.642	Female	Secondary school	Urban	808	No	Yes	Yes	Never	Sometimes	Yes	No
810	Santa Cruz	HIV	Neg	Neg	52.1698	Female	Secondary school	Urban	560	No	No	Yes	Occasionally	Sometimes	No	No
811	Santa Cruz	HIV	Neg	Neg	49.024	Male	Secondary school	Urban	286	No	No	No	Occasionally	Never	No	Yes
812	Santa Cruz	HIV	Neg	Neg	36.8761	Female	Primary school	Rural	167	No	No	No	Never	Frequently	No	No
813	Santa Cruz	HIV	Neg	Neg	50.8665	Male	Primary school	Rural	235	No	Yes	No	Never	Sometimes	No	No
814	Santa Cruz	HIV	Neg	Neg	18.8193	Female	Primary school	Urban	484	No	No	No	Never	Sometimes	No	No
815	Santa Cruz	HIV	Neg	Neg	47.5072	Female	Secondary school	Urban	43	No	No	Yes	Never	Frequently	No	No
816	Santa Cruz	HIV	Neg	Neg	64.2163	Male	Primary school	Urban	524	No	No	No	Occasionally	Frequently	No	No
817	Santa Cruz	HIV	Neg	Neg	42.2231	Male	Secondary school	Urban	672	No	No	No	Occasionally	Frequently	No	Yes
818	Santa Cruz	HIV	Neg	Neg	63.5017	Male	Secondary school	Urban	492	No	No	No	Occasionally	Never	No	Yes
819	Santa Cruz	HIV	Neg	Neg	35.436	Male	University	Urban	772	No	No	No	Occasionally	Frequently	Yes	Yes
820	Santa Cruz	HIV	Neg	Neg	25.6975	Female	Secondary school	Urban	457	No	Yes	No	Never	Never	No	No
821	Santa Cruz	HIV	Neg	Neg	32.2601	Male	Secondary school	Rural	337	No	No	No	Occasionally	Frequently	No	No
822	Santa Cruz	HIV	Neg	Neg	50.9624	Female	Primary school	Rural	252	No	Yes	Yes	Never	Sometimes	No	No
823	Santa Cruz	HIV	Neg	Neg	30.2888	Male	Technical	Urban	157	No	No	No	Occasionally	Frequently	No	No
824	Santa Cruz	HIV	Neg	Pos	24.4545	Female	University	Urban	446	No	Yes	Yes	Never	Sometimes	No	No
825	Santa Cruz	HIV	Pos	Pos	25.8125	Female	Primary school	Urban	79	No	No	No	Never	Sometimes	No	No
826	Santa Cruz	HIV	Neg	Pos	27.6605	Male	University	Urban	484	No	No	No	Occasionally	Sometimes	No	No
827	Santa Cruz	HIV	Pos	Pos	53.9439	Female	Primary school	Urban	515	No	No	No	Occasionally	Frequently	No	No
828	Santa Cruz	HIV	Neg	Neg	32.115	Female	Secondary school	Urban	408	No	No	No	Occasionally	Frequently	Yes	No
829	Santa Cruz	HIV	Neg	Neg	35.2334	Male	Technical	Urban	301	No	No	Yes	Never	Never	No	No
830	Santa Cruz	HIV	Neg	Pos	43.5209	Male	Secondary school	Urban	487	No	Yes	No	Never	Sometimes	No	No
831	Santa Cruz	HIV	Neg	Neg	48.6078	Male	Primary school	Urban	442	No	No	No	Occasionally	Sometimes	No	No
832	Santa Cruz	HIV	Neg	Neg	44.0904	Male	Secondary school	Urban	377	No	No	No	Occasionally	Frequently	No	No
833	Santa Cruz	HIV	Neg	Neg	38.872	Female	University	Urban	801	No	No	No	Never	Sometimes	No	No
834	Santa Cruz	HIV	Neg	Neg	56.1287	Male	Technical	Urban	511	No	Yes	No	Never	Frequently	No	No
835	Santa Cruz	HIV	Neg	Neg	40.5257	Female	Primary school	Urban	120	No	Yes	Yes	Never	Sometimes	No	No
836	Santa Cruz	HIV	Neg	Pos	24.3285	Female	Secondary school	Rural	515	No	No	No	Occasionally	Sometimes	Yes	No
837	Santa Cruz	HIV	Neg	Neg	44.4189	Female	University	Urban	96	No	Yes	Yes	Never	Never	No	No
838	Santa Cruz	HIV	Neg	Neg	45.024	Male	University	Urban	354	No	Yes	Yes	Never	Never	No	No
839	Santa Cruz	HIV	Neg	Neg	28.8186	Male	Secondary school	Urban	413	No	No	No	Occasionally	Sometimes	No	No
840	Santa Cruz	HIV	Neg	Neg	43.2197	Male	University	Urban	582	No	No	No	Frequently	Never	No	Yes
841	Santa Cruz	HIV	Neg	Neg	73.4511	Male	Secondary school	Urban	572	No	Yes	No	Never	Sometimes	No	No
842	Santa Cruz	HIV	Neg	Neg	46.5544	Male	Secondary school	Urban	549	No	No	No	Never	Never	No	Yes
843	Santa Cruz	HIV	Neg	Neg	48.4463	Male	Secondary school	Urban	328	No	Yes	No	Never	Sometimes	No	No
844	Santa Cruz	HIV	Neg	Neg	45.1499	Female	Primary school	Urban	239	No	No	No	Frequently	Sometimes	No	No
845	Santa Cruz	HIV	Neg	Neg	36.2409	Female	Technical	Urban	431	No	Yes	Yes	Never	Frequently	No	No
846	Santa Cruz	HIV	Pos	Neg	29.5934	Male	Primary school	Urban	103	No	Yes	Yes	Occasionally	Frequently	Yes	No
847	Santa Cruz	HIV	Neg	Neg	62.3874	Female	Primary school	Urban	443	No	Yes	Yes	Never	Frequently	No	No
848	Santa Cruz	HIV	Neg	Pos	34.7269	Male	Secondary school	Urban	341	No	No	No	Occasionally	Never	No	No
849	Santa Cruz	HIV	Neg	Pos	42.4394	Male	Technical	Urban	552	No	No	No	Never	Sometimes	No	No
850	Santa Cruz	HIV	Neg	Pos	47.0363	Female	Secondary school	Rural	550	No	No	Yes	Never	Frequently	No	No
851	Santa Cruz	HIV	Neg	Neg	37.1417	Male	Technical	Urban	188	No	Yes	No	Never	Sometimes	No	No
852	Santa Cruz	HIV	Neg	Neg	22.1739	Female	Secondary school	Rural	306	No	No	No	Never	Sometimes	No	No
853	Santa Cruz	HIV	Neg	Pos	27.9425	Female	Secondary school	Urban	151	No	No	Yes	Never	Frequently	No	No
854	Santa Cruz	HIV	Neg	Pos	49.4209	Female	Primary school	Urban	336	No	Yes	Yes	Never	Frequently	No	No
855	Santa Cruz	HIV	Neg	Neg	33.3032	Male	Secondary school	Urban	450	No	No	Yes	Occasionally	Sometimes	No	No
856	Santa Cruz	HIV	Neg	Neg	34.9788	Female	Secondary school	Urban	193	No	Yes	No	Never	Sometimes	No	No
857	Santa Cruz	HIV	Neg	Neg	33.9494	Female	Secondary school	Urban	397	No	No	No	Never	Sometimes	No	No
858	Santa Cruz	HIV	Neg	Neg	36.1287	Male	Secondary school	Urban	220	No	No	No	Never	Sometimes	No	Yes
859	Santa Cruz	HIV	Neg	Neg	34.204	Male	Secondary school	Urban	479	No	No	No	Occasionally	Frequently	No	No
860	Santa Cruz	HIV	Neg	Pos	27.3101	Male	Primary school	Urban	517	No	No	No	Occasionally	Sometimes	No	Yes
861	Santa Cruz	HIV	Neg	Neg	45.3087	Male	Secondary school	Rural	401	No	No	No	Occasionally	Frequently	No	No
862	Santa Cruz	HIV	Neg	Pos	39.989	Male	Secondary school	Rural	272	No	No	No	Never	Never	No	No
863	Santa Cruz	HIV	Neg	Neg	19.6523	Male	University	Urban	436	No	No	No	Occasionally	Sometimes	No	No
864	Santa Cruz	HIV	Neg	Neg	42.1273	Male	Primary school	Urban	191	No	No	No	Occasionally	Sometimes	No	Yes
865	Santa Cruz	HIV	Neg	Pos	56.9884	Male	Primary school	Rural	202	No	No	No	Occasionally	Frequently	No	No
866	Santa Cruz	HIV	Neg	Pos	32.8022	Female	Secondary school	Rural	516	No	Yes	Yes	Occasionally	Frequently	No	No
867	Santa Cruz	HIV	Neg	Neg	33.692	Male	University	Rural	265	No	No	No	Occasionally	Sometimes	No	No
868	Santa Cruz	HIV	Neg	Neg	50.1684	Female	Secondary school	Urban	50	No	No	No	Never	Frequently	No	No
869	Santa Cruz	HIV	Neg	Neg	27.2142	Male	Secondary school	Urban	553	No	No	Yes	Occasionally	Sometimes	No	No
870	Santa Cruz	HIV	Neg	Neg	51.1047	Male	Technical	Urban	242	No	No	No	Occasionally	Sometimes	No	No
871	Santa Cruz	HIV	Neg	Neg	37.4757	Male	Secondary school	Urban	193	No	Yes	No	Occasionally	Sometimes	No	No
872	Santa Cruz	HIV	Pos	Pos	20.7666	Male	Secondary school	Urban	190	No	No	No	Occasionally	Sometimes	No	No
873	Santa Cruz	HIV	Neg	Neg	44.9254	Male	Secondary school	Rural	271	No	Yes	Yes	Occasionally	Sometimes	No	No
874	Santa Cruz	HIV	Pos	Pos	57.9055	Female	Secondary school	Rural	203	No	No	No	Never	Sometimes	No	No
875	Santa Cruz	HIV	Neg	Neg	24.6927	Male	Secondary school	Urban	389	No	Yes	No	Occasionally	Sometimes	No	Yes
876	Santa Cruz	HIV	Neg	Neg	34.7187	Male	Technical	Urban	294	No	No	No	Never	Sometimes	No	No
877	Santa Cruz	HIV	Neg	Neg	25.9822	Female	Secondary school	Urban	351	No	No	No	Never	Sometimes	No	No
878	Santa Cruz	HIV	Neg	Neg	33.9138	Male	Secondary school	Urban	356	No	No	Yes	Never	Sometimes	No	No
879	Santa Cruz	HIV	Neg	Pos	33.2868	Male	Secondary school	Urban	349	No	No	No	Never	Sometimes	No	No
880	Santa Cruz	HIV	Neg	Neg	23.7344	Female	Primary school	Urban	413	No	Yes	No	Never	Sometimes	No	No
881	Santa Cruz	HIV	Neg	Neg	22.1519	Female	Secondary school	Urban	761	No	No	No	Occasionally	Sometimes	No	No
882	Santa Cruz	HIV	Neg	Neg	26.475	Male	Secondary school	Urban	271	No	Yes	Yes	Never	Sometimes	No	No
883	Santa Cruz	HIV	Neg	Neg	28.9966	Male	Secondary school	Urban	284	No	No	Yes	Never	Frequently	No	No
884	Santa Cruz	HIV	Neg	Pos	26.1437	Male	Primary school	Urban	335	No	No	No	Never	Frequently	No	No
885	Santa Cruz	HIV	Pos	Neg	51.5373	Male	Secondary school	Urban	234	No	No	No	Occasionally	Sometimes	No	No
886	Santa Cruz	HIV	Neg	Neg	54.4121	Female	University	Urban	258	No	No	No	Never	Sometimes	No	No
887	Santa Cruz	HIV	Neg	Neg	57.9439	Male	Secondary school	Urban	1038	No	Yes	No	Occasionally	Sometimes	No	No
888	Santa Cruz	HIV	Neg	Neg	47.5127	Male	University	Urban	399	No	Yes	Yes	Never	Sometimes	No	No
889	Santa Cruz	HIV	Neg	Pos	35.4223	Male	Secondary school	Urban	344	No	No	No	Never	Sometimes	No	No
890	Santa Cruz	HIV	Neg	Neg	44.6872	Male	Secondary school	Rural	526	No	No	No	Never	Sometimes	No	No
891	Santa Cruz	HIV	Neg	Neg	29.4894	Female	Secondary school	Urban	396	No	No	No	Occasionally	Sometimes	No	No
892	Santa Cruz	HIV	Neg	Neg	37.64	Female	Secondary school	Urban	176	No	Yes	No	Occasionally	Sometimes	No	No
893	Santa Cruz	HIV	Pos	Pos	24.9172	Female	Primary school	Urban	722	No	No	No	Never	Sometimes	No	No
894	Santa Cruz	HIV	Neg	Neg	44.8405	Female	Primary school	Rural	456	No	Yes	Yes	Occasionally	Sometimes	No	No
895	Santa Cruz	HIV	Neg	Neg	58.319	Female	Primary school	Rural	298	No	No	No	Never	Frequently	No	No
896	Santa Cruz	HIV	Neg	Neg	26.4257	Female	Secondary school	Urban	790	No	No	No	Never	Sometimes	No	No
897	Santa Cruz	HIV	Neg	Neg	48.9172	Male	University	Urban	32	No	No	No	Occasionally	Frequently	No	No
898	Santa Cruz	HIV	Neg	Neg	25.4292	Male	Primary school	Urban	195	No	No	No	Never	Never	Yes	No
899	Santa Cruz	HIV	Pos	Neg	49.0897	Male	Primary school	Rural	302	No	Yes	Yes	Occasionally	Sometimes	No	No
900	Santa Cruz	HIV	Pos	Pos	28.6051	Male	Primary school	Urban	69	No	No	No	Occasionally	Sometimes	No	Yes
901	Santa Cruz	HIV	Neg	Pos	29.2238	Female	Secondary school	Urban	59	No	No	Yes	Never	Sometimes	No	No
902	Santa Cruz	HIV	Neg	Pos	20.449	Female	Primary school	Urban	328	No	Yes	No	Occasionally	Sometimes	Yes	No
903	Santa Cruz	HIV	Neg	Pos	21.8234	Female	Secondary school	Urban	537	No	Yes	No	Never	Sometimes	No	No
904	Santa Cruz	HIV	Neg	Pos	40.7283	Female	Secondary school	Urban	57	No	No	No	Occasionally	Sometimes	No	No
905	Santa Cruz	HIV	Neg	Neg	18.7105	Female	Primary school	Urban	425	No	No	No	Never	Sometimes	No	No
906	Santa Cruz	HIV	Neg	Neg	53.6126	Male	Technical	Rural	519	No	No	No	Occasionally	Sometimes	No	No
907	Santa Cruz	HIV	Neg	Pos	44.6571	Male	Primary school	Urban	339	No	Yes	Yes	Never	Sometimes	No	No
908	Santa Cruz	HIV	Pos	Neg	26.6119	Female	Primary school	Urban	71	No	No	No	Occasionally	Sometimes	No	No
909	Santa Cruz	HIV	Neg	Pos	21.8234	Female	Primary school	Urban	329	No	No	No	Never	Sometimes	No	No
910	Santa Cruz	HIV	Neg	Neg	48.6023	Female	Primary school	Rural	327	No	Yes	Yes	Occasionally	Sometimes	No	No
911	Santa Cruz	HIV	Neg	Neg	25.8919	Male	University	Urban	187	No	No	No	Occasionally	Sometimes	No	No
912	Santa Cruz	HIV	Neg	Neg	51.2279	Female	Primary school	Rural	581	No	No	Yes	Never	Frequently	No	No
913	Santa Cruz	HIV	Neg	Neg	22.1848	Female	Secondary school	Urban	148	No	No	Yes	Never	Sometimes	No	Yes
914	Santa Cruz	HIV	Neg	Neg	32.3833	Female	University	Urban	147	No	No	No	Never	Sometimes	No	No
915	Santa Cruz	HIV	Neg	Neg	24.6379	Female	University	Urban	406	No	No	No	Never	Never	No	No
916	Santa Cruz	HIV	Neg	Neg	43.425	Female	Primary school	Rural	178	No	Yes	No	Never	Sometimes	No	No
917	Santa Cruz	HIV	Neg	Neg	31.7426	Male	University	Urban	406	No	No	Yes	Never	Sometimes	No	No
918	Santa Cruz	HIV	Neg	Neg	29.7796	Male	Secondary school	Urban	80	No	No	Yes	Never	Sometimes	No	Yes
919	Santa Cruz	HIV	Pos	Pos	47.4278	Male	Secondary school	Urban	146	No	No	No	Occasionally	Sometimes	No	No
920	Santa Cruz	HIV	Neg	Neg	23.0637	Male	Secondary school	Urban	308	No	No	Yes	Occasionally	Sometimes	No	No
921	Santa Cruz	Oncology	Neg	Neg	67.3155	Female	Primary school	Urban	NA	No	No	No	Never	Sometimes	No	No
922	Santa Cruz	Oncology	Neg	Neg	53.1116	Female	Secondary school	Urban	NA	No	Yes	Yes	Never	Sometimes	No	No
923	Santa Cruz	Oncology	Neg	Neg	52.9993	Male	Primary school	Rural	NA	Yes	Yes	No	Never	Frequently	No	No
924	Santa Cruz	Oncology	Neg	Neg	51.6413	Male	Primary school	Urban	NA	No	No	No	Never	Sometimes	Yes	No
925	Santa Cruz	Oncology	Neg	Pos	21.8371	Male	University	Rural	NA	No	Yes	No	Occasionally	Frequently	No	No
926	Santa Cruz	Oncology	Neg	Neg	68.3477	Male	Primary school	Urban	NA	No	Yes	No	Never	Sometimes	No	Yes
927	Santa Cruz	Oncology	Neg	Neg	36.8022	Female	Primary school	Urban	NA	No	Yes	Yes	Occasionally	Frequently	No	No
928	Santa Cruz	Oncology	Pos	Pos	59.1403	Female	Primary school	Urban	NA	No	Yes	Yes	Never	Frequently	No	No
929	Santa Cruz	Oncology	Neg	Neg	56.178	Female	Primary school	Urban	NA	Yes	No	Yes	Never	Sometimes	No	Yes
930	Santa Cruz	Oncology	Neg	Pos	51.7426	Female	Primary school	Urban	NA	No	No	No	Never	Frequently	No	No
931	Santa Cruz	Oncology	Neg	Neg	64.6461	Female	Technical	Urban	NA	No	Yes	Yes	Never	Frequently	No	No
932	Santa Cruz	Oncology	Neg	Pos	37.2485	Male	Secondary school	Rural	NA	No	Yes	No	Occasionally	Sometimes	No	No
933	Santa Cruz	Oncology	Neg	Neg	62.4038	Female	Primary school	Urban	NA	No	Yes	No	Never	Frequently	Yes	No
934	Santa Cruz	Oncology	Neg	Neg	28.0274	Male	Secondary school	Urban	NA	No	Yes	No	Occasionally	Sometimes	No	No
935	Santa Cruz	Oncology	Neg	Neg	74.9404	Female	Primary school	Urban	NA	No	Yes	No	Occasionally	Sometimes	No	No
936	Santa Cruz	Oncology	Neg	Neg	44.5202	Female	Primary school	Urban	NA	No	No	No	Occasionally	Sometimes	No	No
937	Santa Cruz	Oncology	Neg	Pos	64.5722	Female	Primary school	Urban	NA	No	Yes	No	Never	Frequently	No	No
938	Santa Cruz	Oncology	Neg	Pos	40.8652	Female	Secondary school	Urban	NA	No	Yes	No	Never	Never	No	No
939	Santa Cruz	Oncology	Neg	Neg	60.1725	Female	Primary school	Urban	NA	No	Yes	Yes	Never	Sometimes	No	No
940	Santa Cruz	Oncology	Neg	Neg	51.1814	Male	Secondary school	Urban	NA	No	No	Yes	Never	Sometimes	No	No
941	Santa Cruz	Oncology	Neg	Neg	35.5346	Female	Primary school	Urban	NA	No	Yes	No	Occasionally	Frequently	Yes	No
942	Santa Cruz	Oncology	Neg	Neg	50.0096	Female	Primary school	Urban	NA	No	No	No	Never	Frequently	No	Yes
943	Santa Cruz	Oncology	Neg	Neg	40.4134	Female	Primary school	Urban	NA	No	Yes	No	Never	Frequently	No	No
944	Santa Cruz	Oncology	Neg	Pos	73.0842	Female	Primary school	Urban	NA	No	No	Yes	Never	Never	No	No
945	Santa Cruz	Oncology	Neg	Neg	57.4292	Female	Secondary school	Urban	NA	Yes	Yes	Yes	Never	Sometimes	No	No
946	Santa Cruz	Oncology	Neg	Neg	42.2724	Female	Primary school	Urban	NA	No	No	No	Never	Sometimes	No	No
947	Santa Cruz	Oncology	Neg	Neg	58.7023	Female	Primary school	Urban	NA	No	Yes	No	Occasionally	Sometimes	No	No
948	Santa Cruz	Oncology	Neg	Pos	51.5209	Female	Secondary school	Urban	NA	No	Yes	No	Never	Sometimes	No	No
949	Santa Cruz	Oncology	Neg	Neg	58.8309	Female	Secondary school	Rural	NA	No	Yes	Yes	Never	Sometimes	No	No
950	Santa Cruz	Oncology	Pos	Pos	26.4175	Female	Secondary school	Urban	NA	No	Yes	No	Never	Sometimes	No	No
951	Santa Cruz	Oncology	Neg	Neg	68.3696	Male	Primary school	Urban	NA	No	Yes	No	Occasionally	Frequently	No	No
952	Santa Cruz	Oncology	Neg	Neg	30.601	Female	Primary school	Urban	NA	No	No	No	Occasionally	Frequently	Yes	No
953	Santa Cruz	Oncology	Neg	Neg	72.5038	Female	Primary school	Urban	NA	No	Yes	No	Never	Frequently	No	No
954	Santa Cruz	Oncology	Neg	Pos	38.2587	Female	Primary school	Urban	NA	No	Yes	No	Never	Sometimes	Yes	No
955	Santa Cruz	Oncology	Neg	Neg	51.9042	Female	Secondary school	Urban	NA	No	Yes	Yes	Occasionally	Frequently	No	No
956	Santa Cruz	Oncology	Neg	Pos	44.1205	Female	Primary school	Rural	NA	No	Yes	Yes	Never	Frequently	No	No
957	Santa Cruz	Oncology	Neg	Neg	46.8912	Female	Primary school	Urban	NA	No	Yes	No	Occasionally	Frequently	No	No
958	Santa Cruz	Oncology	Neg	Neg	19.7947	Female	Primary school	Urban	NA	No	No	Yes	Never	Frequently	No	No
959	Santa Cruz	Oncology	Neg	Neg	33.2266	Female	Primary school	Urban	NA	No	No	No	Never	Never	Yes	No
960	Santa Cruz	Oncology	Neg	Neg	45.3415	Female	Primary school	Urban	NA	No	Yes	Yes	Occasionally	Sometimes	No	No
961	Santa Cruz	Oncology	Neg	Neg	21.3333	Male	University	Urban	NA	No	No	No	Never	Sometimes	No	No
962	Santa Cruz	Oncology	Neg	Neg	52.4819	Female	Secondary school	Urban	NA	No	Yes	No	Never	Frequently	No	No
963	Santa Cruz	Oncology	Neg	Neg	44.5996	Female	Primary school	Urban	NA	No	No	No	Occasionally	Frequently	No	No
964	Santa Cruz	Oncology	Neg	Neg	47.9096	Female	University	Urban	NA	No	Yes	No	Never	Frequently	No	No
965	Santa Cruz	Oncology	Neg	Neg	31.7399	Female	Primary school	Rural	NA	No	No	No	Never	Frequently	No	No
966	Santa Cruz	Oncology	Neg	Neg	62.2971	Female	Secondary school	Urban	NA	No	No	Yes	Never	Frequently	No	No
967	Santa Cruz	Oncology	Neg	Neg	72.846	Female	Secondary school	Urban	NA	No	Yes	No	Never	Frequently	No	No
968	Santa Cruz	Oncology	Pos	Pos	48.835	Female	Primary school	Urban	NA	No	Yes	No	Occasionally	Frequently	No	No
969	Santa Cruz	Oncology	Neg	Neg	30.4011	Female	Secondary school	Urban	NA	No	Yes	Yes	Never	Frequently	Yes	No
970	Santa Cruz	Oncology	Neg	Neg	58.3354	Female	Primary school	Rural	NA	No	No	No	Never	Frequently	No	No
971	Santa Cruz	Oncology	Neg	Neg	66.9569	Female	Secondary school	Urban	NA	No	No	No	Never	Frequently	Yes	No
972	Santa Cruz	Oncology	Neg	Neg	39.6605	Female	Secondary school	Urban	NA	No	No	No	Occasionally	Frequently	Yes	No
973	Santa Cruz	Oncology	Neg	Neg	57.4374	Female	Primary school	Rural	NA	No	Yes	No	Never	Frequently	Yes	No
974	Santa Cruz	Oncology	Neg	Neg	34.0972	Female	Secondary school	Urban	NA	No	No	Yes	Never	Frequently	No	No
975	Santa Cruz	Oncology	Neg	Neg	54.089	Female	Primary school	Urban	NA	No	Yes	Yes	Never	Frequently	No	No
976	Santa Cruz	Oncology	Neg	Neg	51.8823	Female	Primary school	Urban	NA	No	Yes	Yes	Never	Frequently	No	No
977	Santa Cruz	Oncology	Neg	Neg	53.2813	Female	Secondary school	Urban	NA	No	Yes	No	Occasionally	Frequently	No	No
978	Santa Cruz	Oncology	Neg	Neg	52.0575	Female	Primary school	Urban	NA	No	Yes	No	Never	Frequently	No	No
979	Santa Cruz	Oncology	Neg	Neg	59.4743	Female	Primary school	Urban	NA	No	No	No	Occasionally	Sometimes	No	No
980	Santa Cruz	Oncology	Neg	Pos	50.6667	Female	Primary school	Urban	NA	No	No	No	Never	Sometimes	No	No
981	Santa Cruz	Oncology	Neg	Neg	47.8549	Female	Secondary school	Urban	NA	No	No	No	Never	Never	No	Yes
982	Santa Cruz	Oncology	Neg	Neg	60.7775	Female	Primary school	Urban	NA	No	Yes	No	Never	Frequently	No	No
983	Santa Cruz	Oncology	Neg	Neg	50.8036	Female	Secondary school	Rural	NA	No	Yes	No	Occasionally	Frequently	Yes	No
984	Santa Cruz	Oncology	Neg	Neg	20.6324	Female	Secondary school	Urban	NA	No	Yes	No	Never	Sometimes	No	No
985	Santa Cruz	Oncology	Neg	Neg	49.7878	Female	Secondary school	Urban	NA	No	No	No	Never	Frequently	No	No
986	Santa Cruz	Oncology	Neg	Pos	44.1177	Female	Secondary school	Urban	NA	No	Yes	No	Occasionally	Frequently	Yes	No
987	Santa Cruz	Oncology	Neg	Neg	43.4086	Male	University	Urban	NA	No	Yes	No	Never	Frequently	No	No
988	Santa Cruz	Oncology	Neg	Neg	48.8761	Female	Secondary school	Rural	NA	No	No	No	Never	Sometimes	No	No
989	Santa Cruz	Oncology	Neg	Neg	45.2375	Female	Primary school	Rural	NA	No	No	No	Never	Sometimes	No	No
990	Santa Cruz	Oncology	Neg	Neg	53.9521	Female	Primary school	Urban	NA	No	Yes	Yes	Never	Frequently	No	No
991	Santa Cruz	Oncology	Neg	Pos	41.473	Male	Secondary school	Urban	NA	No	Yes	Yes	Occasionally	Sometimes	No	No
992	Santa Cruz	Oncology	Neg	Neg	41.2813	Female	Secondary school	Urban	NA	No	No	Yes	Occasionally	Sometimes	No	No
993	Santa Cruz	Oncology	Neg	Neg	64.9719	Female	Secondary school	Urban	NA	No	No	Yes	Never	Sometimes	No	No
994	Santa Cruz	Oncology	Pos	Neg	36.3148	Female	Primary school	Urban	NA	No	Yes	No	Never	Sometimes	No	No
995	Santa Cruz	Oncology	Neg	Neg	59.7372	Female	Secondary school	Urban	NA	No	Yes	No	Never	Frequently	No	No
996	Santa Cruz	Oncology	Neg	Neg	43.1458	Female	Primary school	Urban	NA	No	Yes	No	Never	Sometimes	No	No
997	Santa Cruz	Oncology	Neg	Neg	65.2676	Female	Primary school	Urban	NA	No	No	No	Never	Sometimes	No	No
998	Santa Cruz	Oncology	Pos	Pos	52.6434	Female	Secondary school	Urban	NA	No	No	Yes	Never	Sometimes	No	Yes
999	Santa Cruz	Oncology	Neg	Pos	43.0472	Female	Primary school	Urban	NA	No	Yes	No	Never	Frequently	No	No
1000	Santa Cruz	Oncology	Neg	Neg	47.6112	Female	Secondary school	Urban	NA	No	No	No	Never	Sometimes	No	No
1001	Santa Cruz	Oncology	Neg	Neg	18.2724	Male	Secondary school	Urban	NA	No	Yes	Yes	Never	Frequently	No	No
1002	Santa Cruz	Oncology	Pos	Neg	47.4771	Female	Primary school	Urban	NA	No	Yes	No	Never	Sometimes	No	No
1003	Santa Cruz	Oncology	Pos	Pos	39.1485	Female	Primary school	Urban	NA	No	Yes	No	Never	Sometimes	No	No
1004	Santa Cruz	Oncology	Pos	Pos	37.5879	Male	Primary school	Urban	NA	No	No	No	Occasionally	Sometimes	No	No
1005	Santa Cruz	Oncology	Neg	Neg	41.1745	Female	Secondary school	Urban	NA	No	Yes	No	Never	Sometimes	No	No
1006	Santa Cruz	Oncology	Neg	Neg	54.3463	Female	Primary school	Urban	NA	No	No	No	Never	Sometimes	No	No
1007	Santa Cruz	Oncology	Neg	Neg	57.5168	Female	Primary school	Urban	NA	No	No	Yes	Never	Sometimes	No	No
1008	Santa Cruz	Oncology	Neg	Neg	54.256	Female	Secondary school	Urban	NA	No	No	No	Occasionally	Sometimes	No	No
1009	Santa Cruz	Oncology	Neg	Neg	52.6571	Female	Primary school	Urban	NA	No	Yes	No	Never	Sometimes	No	No
1010	Santa Cruz	Oncology	Neg	Pos	74.3628	Female	Primary school	Urban	NA	No	Yes	Yes	Never	Frequently	No	No
1011	Santa Cruz	Oncology	Neg	Neg	54.7981	Female	Secondary school	Urban	NA	No	No	Yes	Never	Sometimes	No	No
1012	Santa Cruz	Oncology	Neg	Pos	25.3936	Female	Secondary school	Urban	NA	No	Yes	Yes	Never	Sometimes	No	No
1013	Santa Cruz	Oncology	Neg	Neg	53.065	Female	Secondary school	Urban	NA	No	No	No	Never	Sometimes	No	No
1014	Santa Cruz	Oncology	Pos	Pos	65.4757	Female	Secondary school	Rural	NA	No	Yes	No	Never	Sometimes	No	No
1015	Santa Cruz	Oncology	Neg	Pos	48.4846	Male	University	Urban	NA	No	No	Yes	Never	Sometimes	No	No
1016	Santa Cruz	Oncology	Neg	Neg	65.9001	Female	Technical	Urban	NA	No	Yes	Yes	Never	Frequently	No	No
1017	Santa Cruz	Oncology	Neg	Neg	35.8795	Female	University	Urban	NA	No	Yes	No	Occasionally	Sometimes	No	No
1018	Santa Cruz	Oncology	Neg	Pos	55.0828	Female	Primary school	Rural	NA	No	Yes	Yes	Never	Sometimes	No	Yes
1019	Santa Cruz	Oncology	Neg	Pos	61.7358	Female	Primary school	Rural	NA	No	Yes	No	Never	Sometimes	No	No
1020	Santa Cruz	Oncology	Neg	Neg	29.4346	Female	Secondary school	Urban	NA	No	No	No	Never	Frequently	No	No
1021	Santa Cruz	Oncology	Neg	Neg	32.282	Female	Primary school	Urban	NA	No	Yes	Yes	Never	Frequently	No	No
1022	Santa Cruz	Oncology	Neg	Neg	53.5222	Female	Primary school	Urban	NA	No	Yes	Yes	Never	Frequently	No	No
1023	Santa Cruz	Oncology	Neg	Neg	49.3388	Female	Primary school	Urban	NA	No	No	Yes	Never	Sometimes	No	No
1024	Santa Cruz	Oncology	Neg	Pos	54.371	Female	Secondary school	Urban	NA	No	No	No	Never	Frequently	No	No
1025	Santa Cruz	Oncology	Neg	Neg	43.5537	Female	Primary school	Rural	NA	No	No	No	Occasionally	Sometimes	No	No
1026	Santa Cruz	Oncology	Neg	Pos	45.5086	Female	Primary school	Urban	NA	No	No	No	Never	Frequently	No	No
1027	Santa Cruz	Oncology	Neg	Neg	48.9637	Female	Secondary school	Rural	NA	No	No	No	Occasionally	Frequently	No	No
1028	Santa Cruz	Oncology	Neg	Neg	60.0657	Female	Technical	Urban	NA	No	No	No	Never	Sometimes	No	No
1029	Santa Cruz	Oncology	Neg	Neg	61.7276	Female	Primary school	Urban	NA	No	Yes	Yes	Never	Sometimes	No	No
1030	Santa Cruz	Oncology	Neg	Neg	58.0397	Female	Secondary school	Urban	NA	No	No	No	Never	Sometimes	No	No
1031	Santa Cruz	Oncology	Neg	Neg	47.2498	Female	University	Urban	NA	No	No	No	Never	Frequently	No	No
1032	Santa Cruz	Hematology	Neg	Neg	57.2704	Male	Primary school	Rural	NA	No	No	Yes	Never	Frequently	Yes	No
1033	Santa Cruz	Hematology	Neg	Neg	31.0034	Male	Primary school	Rural	NA	No	No	No	Never	Sometimes	No	No
1034	Santa Cruz	Hematology	Neg	Neg	50.5517	Female	Primary school	Urban	NA	No	No	No	Never	Frequently	No	No
1035	Santa Cruz	Hematology	Neg	Neg	21.9795	Female	Primary school	Urban	NA	No	Yes	Yes	Occasionally	Frequently	No	No
1036	Santa Cruz	Hematology	Neg	Neg	54.0643	Female	Primary school	Urban	NA	Yes	Yes	No	Never	Frequently	No	No
1037	Santa Cruz	Hematology	Neg	Neg	59.2471	Female	Secondary school	Rural	NA	No	No	Yes	Never	Frequently	No	No
1038	Santa Cruz	Hematology	Neg	Neg	18.6584	Male	Secondary school	Urban	NA	No	No	No	Never	Sometimes	No	No
1039	Santa Cruz	Hematology	Neg	Neg	43.4004	Female	Secondary school	Urban	NA	No	No	No	Occasionally	Sometimes	Yes	No
1040	Santa Cruz	Hematology	Neg	Pos	59.7071	Female	Primary school	Urban	NA	No	Yes	Yes	Never	Sometimes	No	Yes
1041	Santa Cruz	Hematology	Neg	Neg	61.859	Male	Primary school	Urban	NA	Yes	No	No	Never	Frequently	No	No
1042	Santa Cruz	Hematology	Neg	Neg	47.9617	Female	Primary school	Urban	NA	No	No	No	Never	Frequently	No	No
1043	Santa Cruz	Hematology	Neg	Neg	59.1129	Female	Primary school	Urban	NA	No	Yes	No	Never	Never	No	Yes
1044	Santa Cruz	Hematology	Pos	Pos	64.3559	Female	Primary school	Urban	NA	Yes	No	No	Never	Sometimes	No	No
1045	Santa Cruz	Hematology	Neg	Neg	43.6687	Male	University	Urban	NA	No	Yes	Yes	Never	Sometimes	Yes	No
1046	Santa Cruz	Hematology	Neg	Neg	22.2779	Male	Secondary school	Urban	NA	No	No	No	Never	Frequently	No	No
1047	Santa Cruz	Hematology	Pos	Pos	31.8549	Male	Secondary school	Urban	NA	No	Yes	Yes	Occasionally	Sometimes	No	No
1048	Santa Cruz	Hematology	Pos	Pos	41.9165	Female	Primary school	Urban	NA	No	Yes	Yes	Never	Frequently	No	No
1049	Santa Cruz	Hematology	Neg	Neg	21.9466	Male	Secondary school	Urban	NA	No	Yes	Yes	Never	Never	No	No
1050	Santa Cruz	Hematology	Neg	Neg	46.2478	Female	Primary school	Urban	NA	No	No	No	Never	Frequently	No	No
1051	Santa Cruz	Hematology	Neg	Neg	34.4641	Female	Secondary school	Urban	NA	No	Yes	No	Never	Frequently	No	No
1052	Santa Cruz	Oncology	Neg	Pos	51.6715	Female	Primary school	Urban	NA	No	Yes	No	Never	Sometimes	No	No
1053	Santa Cruz	Oncology	Neg	Neg	38.976	Female	Primary school	Urban	NA	No	Yes	Yes	Occasionally	Frequently	No	No
1054	Santa Cruz	Oncology	Neg	Neg	27.8576	Female	University	Rural	NA	No	No	No	Never	Sometimes	No	No
1055	Santa Cruz	Oncology	Neg	Neg	57.4045	Female	Secondary school	Urban	NA	No	No	No	Never	Sometimes	No	No
1056	Santa Cruz	Oncology	Neg	Pos	45.7194	Female	Secondary school	Urban	NA	No	No	Yes	Never	Sometimes	No	No
1057	Santa Cruz	Oncology	Neg	Neg	46.987	Female	Secondary school	Urban	NA	No	No	No	Occasionally	Sometimes	No	No
1058	Santa Cruz	Oncology	Neg	Pos	47.7043	Female	Primary school	Urban	NA	No	Yes	Yes	Never	Frequently	No	No
1059	Santa Cruz	Oncology	Neg	Neg	25.5086	Female	Secondary school	Rural	NA	No	No	No	Never	Sometimes	No	No
1060	Santa Cruz	Oncology	Neg	Neg	33.2183	Female	Primary school	Rural	NA	No	Yes	No	Never	Frequently	No	No
1061	Santa Cruz	Oncology	Pos	Pos	73.2813	Female	Primary school	Rural	NA	No	Yes	No	Never	Frequently	No	No
1062	Santa Cruz	Oncology	Neg	Neg	42.872	Female	Secondary school	Urban	NA	No	Yes	No	Never	Sometimes	No	No
1063	Santa Cruz	Oncology	Neg	Pos	65.5168	Female	Technical	Urban	NA	No	Yes	No	Never	Frequently	No	Yes
1064	Santa Cruz	Oncology	Neg	Pos	38.8857	Female	Secondary school	Urban	NA	No	No	Yes	Never	Sometimes	No	No
1065	Santa Cruz	Oncology	Neg	Neg	50.6092	Female	University	Urban	NA	No	Yes	Yes	Never	Sometimes	No	No
1066	Santa Cruz	Oncology	Neg	Pos	44.6407	Female	Secondary school	Urban	NA	No	Yes	Yes	Never	Frequently	No	No
1067	Santa Cruz	Oncology	Neg	Neg	25.4428	Female	Primary school	Urban	NA	No	Yes	No	Never	Frequently	No	No
1068	Santa Cruz	Oncology	Neg	Neg	58.5134	Female	Primary school	Urban	NA	No	No	No	Never	Sometimes	No	No
1069	Santa Cruz	Hematology	Neg	Neg	82.6502	Female	Primary school	Urban	NA	No	No	No	Never	Sometimes	No	No
1070	Santa Cruz	Oncology	Neg	Neg	46.6092	Female	Primary school	Urban	NA	No	Yes	Yes	Never	Sometimes	No	No
1071	Santa Cruz	Oncology	Neg	Neg	37.6947	Female	Technical	Urban	NA	No	No	No	Never	Sometimes	No	No
1072	Santa Cruz	Oncology	Neg	Neg	48.1807	Female	Primary school	Urban	NA	No	No	No	Never	Sometimes	No	No
1073	Santa Cruz	Hematology	Neg	Pos	31.6359	Male	Secondary school	Urban	NA	No	Yes	Yes	Never	Never	No	No
1074	Santa Cruz	Oncology	Neg	Neg	52.3696	Female	Primary school	Urban	NA	No	Yes	No	Occasionally	Sometimes	No	No
1075	Santa Cruz	Oncology	Neg	Neg	57.4675	Female	University	Urban	NA	No	No	No	Never	Sometimes	No	No
1076	Santa Cruz	Oncology	Neg	Pos	48.3012	Female	Primary school	Urban	NA	No	No	No	Never	Sometimes	No	No
1077	Santa Cruz	Oncology	Neg	Neg	33.3826	Female	Secondary school	Urban	NA	No	Yes	No	Never	Sometimes	No	No
1078	Santa Cruz	Oncology	Neg	Pos	30.9706	Female	Primary school	Urban	NA	No	No	No	Never	Frequently	No	No
1079	Santa Cruz	Oncology	Neg	Neg	36.627	Female	Secondary school	Urban	NA	No	No	No	Never	Never	No	No
1080	Santa Cruz	Oncology	Neg	Pos	39.4196	Female	Secondary school	Urban	NA	No	Yes	No	Never	Sometimes	No	No
1081	Santa Cruz	Oncology	Neg	Neg	73.7632	Female	Primary school	Urban	NA	No	No	No	Never	Sometimes	No	No
1082	Santa Cruz	Oncology	Pos	Neg	48.6352	Female	Primary school	Urban	NA	No	Yes	Yes	Never	Frequently	No	No
1083	Santa Cruz	Oncology	Neg	Neg	38.8912	Female	Secondary school	Urban	NA	No	Yes	No	Occasionally	Frequently	No	No
1084	Santa Cruz	Oncology	Neg	Pos	48.6407	Female	Secondary school	Urban	NA	No	Yes	No	Never	Sometimes	No	No
1085	Santa Cruz	Oncology	Pos	Neg	59.1923	Female	Primary school	Urban	NA	No	Yes	No	Never	Never	No	No
1086	Santa Cruz	Oncology	Neg	Neg	57.1773	Female	Primary school	Urban	NA	No	Yes	No	Never	Frequently	No	No
1087	Santa Cruz	Hematology	Neg	Neg	18.9569	Male	Secondary school	Urban	NA	No	No	No	Never	Sometimes	No	No
1088	Santa Cruz	Oncology	Neg	Neg	72.6954	Female	Primary school	Urban	NA	No	Yes	No	Never	Sometimes	No	No
1089	Santa Cruz	Oncology	Pos	Pos	18.7543	Female	University	Urban	NA	No	Yes	Yes	Never	Sometimes	No	No
1090	Santa Cruz	Oncology	Neg	Neg	47.6797	Female	University	Urban	NA	No	Yes	Yes	Never	Frequently	No	No
1091	Santa Cruz	Oncology	Neg	Pos	48.1232	Female	Secondary school	Urban	NA	No	Yes	Yes	Never	Frequently	No	No
1092	Santa Cruz	Oncology	Neg	Pos	48.0246	Female	Secondary school	Urban	NA	No	No	No	Never	Sometimes	No	No
1093	Santa Cruz	Oncology	Neg	Neg	63.8631	Female	Primary school	Urban	NA	No	Yes	Yes	Never	Sometimes	No	No
1094	Santa Cruz	Oncology	Neg	Neg	48.0986	Female	Secondary school	Urban	NA	No	No	No	Never	Sometimes	No	No
1095	Santa Cruz	Oncology	Neg	Neg	55.9288	Male	Secondary school	Urban	NA	No	Yes	No	Occasionally	Sometimes	No	No
1096	Santa Cruz	Oncology	Neg	Neg	35.8795	Female	Secondary school	Urban	NA	Yes	Yes	No	Never	Frequently	No	No
1097	Santa Cruz	Oncology	Neg	Neg	68.2327	Male	Secondary school	Urban	NA	No	Yes	No	Never	Never	No	No
1098	Santa Cruz	Oncology	Neg	Pos	50.4285	Female	Primary school	Urban	NA	No	Yes	Yes	Occasionally	Frequently	No	No
1099	Santa Cruz	Oncology	Neg	Pos	46.1985	Female	Secondary school	Urban	NA	No	No	No	Occasionally	Sometimes	No	No
1100	Santa Cruz	Hematology	Neg	Neg	56.3285	Male	Primary school	Rural	NA	No	No	No	Occasionally	Sometimes	No	No
1101	Santa Cruz	Oncology	Pos	Pos	59.0691	Female	Primary school	Urban	NA	No	Yes	No	Occasionally	Sometimes	No	No
1102	Santa Cruz	Oncology	Neg	Neg	40.1205	Female	University	Urban	NA	No	Yes	No	Occasionally	Sometimes	No	No
1103	Santa Cruz	Hematology	Neg	Neg	58.4641	Male	University	Urban	NA	No	Yes	No	Occasionally	Sometimes	No	No
1104	Santa Cruz	Oncology	Neg	Neg	45.9411	Female	Secondary school	Urban	NA	No	No	No	Occasionally	Sometimes	No	No
1105	Santa Cruz	Oncology	Neg	Pos	51.3429	Female	Secondary school	Urban	NA	No	Yes	No	Never	Sometimes	No	No
1106	Santa Cruz	Hematology	Neg	Neg	20.0958	Female	Secondary school	Urban	NA	No	No	No	Never	Frequently	No	No
1107	Santa Cruz	Oncology	Neg	Neg	64.8761	Female	Primary school	Urban	NA	No	No	Yes	Never	Sometimes	No	No
1108	Santa Cruz	Oncology	Neg	Neg	61.9302	Female	Secondary school	Urban	NA	No	No	No	Never	Sometimes	No	No
1109	Santa Cruz	Oncology	Neg	Neg	57.7851	Female	University	Urban	NA	No	No	No	Never	Sometimes	No	No
1110	Santa Cruz	Oncology	Neg	Neg	36.9363	Female	University	Urban	NA	No	No	No	Occasionally	Sometimes	No	No
1111	Santa Cruz	Oncology	Neg	Pos	38.7844	Female	University	Urban	NA	No	Yes	No	Occasionally	Never	No	No
1112	Santa Cruz	Oncology	Neg	Neg	57.399	Female	Primary school	Urban	NA	No	Yes	No	Never	Sometimes	No	No
1113	Santa Cruz	Oncology	Neg	Neg	69.2156	Female	Primary school	Urban	NA	No	No	No	Never	Never	Yes	No
1114	Santa Cruz	Oncology	Neg	Neg	57.0842	Male	Secondary school	Urban	NA	No	Yes	Yes	Never	Sometimes	No	No
1115	Santa Cruz	Oncology	Neg	Neg	52.1369	Female	Primary school	Urban	NA	No	No	No	Occasionally	Sometimes	No	No
1116	Santa Cruz	Oncology	Neg	Pos	67.5702	Female	Primary school	Rural	NA	No	No	No	Occasionally	Sometimes	No	No
1117	Santa Cruz	Oncology	Neg	Neg	49.5031	Female	Primary school	Rural	NA	No	No	Yes	Occasionally	Sometimes	No	No
1118	Santa Cruz	Oncology	Neg	Pos	55.3265	Female	Secondary school	Urban	NA	No	No	No	Never	Frequently	No	No
1119	Santa Cruz	Oncology	Neg	Neg	42.7926	Female	Primary school	Urban	NA	No	Yes	No	Never	Frequently	No	No
1120	Santa Cruz	Oncology	Neg	Neg	43.8357	Male	Secondary school	Urban	NA	No	Yes	No	Never	Frequently	No	No
1121	Santa Cruz	Oncology	Neg	Neg	58.0506	Female	Secondary school	Urban	NA	No	Yes	No	Never	Frequently	No	No
1122	Santa Cruz	Hematology	Neg	Neg	21.8645	Male	University	Urban	NA	No	Yes	Yes	Occasionally	Frequently	No	No
1123	Santa Cruz	Oncology	Neg	Neg	53.9685	Female	Primary school	Urban	NA	No	Yes	Yes	Never	Frequently	No	No
1124	Santa Cruz	Oncology	Neg	Neg	47.1923	Female	Primary school	Urban	NA	No	Yes	No	Never	Sometimes	No	No
1125	Santa Cruz	Oncology	Neg	Neg	45.8398	Female	Primary school	Rural	NA	No	Yes	No	Never	Sometimes	No	No
1126	Santa Cruz	Oncology	Neg	Pos	52.9172	Female	Primary school	Urban	NA	No	Yes	No	Never	Sometimes	No	No
1127	Santa Cruz	Hematology	Neg	Pos	22.0233	Female	Primary school	Urban	NA	No	No	No	Never	Sometimes	No	No
1128	Santa Cruz	Oncology	Neg	Pos	53.41	Female	Primary school	Rural	NA	No	Yes	No	Occasionally	Sometimes	No	No
1129	Santa Cruz	Oncology	Neg	Pos	36.4654	Female	Primary school	Urban	NA	No	Yes	No	Occasionally	Sometimes	No	No
1130	Santa Cruz	Oncology	Neg	Neg	46.4942	Female	Secondary school	Urban	NA	No	Yes	Yes	Never	Sometimes	No	No
1131	Santa Cruz	Oncology	Neg	Neg	67.0609	Female	University	Urban	NA	No	Yes	No	Never	Sometimes	No	No
1132	Santa Cruz	Oncology	Pos	Neg	41.629	Female	Primary school	Rural	NA	No	Yes	Yes	Never	Frequently	No	No
1133	Santa Cruz	Oncology	Neg	Neg	50.7433	Female	Secondary school	Urban	NA	No	Yes	Yes	Never	Sometimes	No	No
1134	Santa Cruz	Oncology	Neg	Neg	49.4812	Female	Secondary school	Urban	NA	No	Yes	No	Occasionally	Sometimes	No	No
1135	Santa Cruz	Oncology	Neg	Neg	41.7577	Female	Primary school	Urban	NA	No	Yes	Yes	Occasionally	Frequently	No	No
1136	Santa Cruz	Oncology	Neg	Neg	53.796	Female	Secondary school	Urban	NA	No	Yes	Yes	Occasionally	Sometimes	No	No
1137	Santa Cruz	Oncology	Neg	Neg	59.0527	Female	Primary school	Rural	NA	No	Yes	Yes	Occasionally	Sometimes	No	No
1138	Santa Cruz	Oncology	Pos	Pos	57.2786	Female	Primary school	Urban	NA	No	Yes	No	Occasionally	Frequently	No	No
1139	Santa Cruz	Oncology	Neg	Neg	44.3148	Female	Primary school	Urban	NA	No	Yes	No	Never	Frequently	No	No
1140	Santa Cruz	Oncology	Pos	Pos	40.95	Female	Secondary school	Urban	NA	No	Yes	No	Occasionally	Sometimes	No	No
1141	Santa Cruz	Oncology	Pos	Pos	38.7597	Female	Secondary school	Urban	NA	No	Yes	Yes	Never	Sometimes	No	No
1142	Santa Cruz	Oncology	Neg	Pos	54.0945	Female	Secondary school	Urban	NA	No	No	Yes	Never	Sometimes	No	No
1143	Santa Cruz	Oncology	Neg	Pos	57.3963	Male	Primary school	Urban	NA	No	Yes	Yes	Never	Frequently	No	No
1144	Santa Cruz	Oncology	Neg	Neg	66.4695	Female	Secondary school	Rural	NA	No	Yes	Yes	Never	Sometimes	No	No
1145	Santa Cruz	Oncology	Neg	Neg	65.3279	Female	Primary school	Rural	NA	No	Yes	Yes	Occasionally	Sometimes	No	No
1146	Santa Cruz	Oncology	Neg	Neg	36.9309	Female	Secondary school	Rural	NA	No	No	No	Never	Sometimes	No	No
1147	Santa Cruz	Oncology	Neg	Pos	46.9733	Female	Primary school	Urban	NA	No	No	No	Occasionally	Frequently	No	No
1148	Santa Cruz	Hematology	Neg	Neg	52.9856	Female	University	Urban	NA	No	No	Yes	Occasionally	Sometimes	No	No
1149	Santa Cruz	Oncology	Neg	Neg	69.4073	Female	Primary school	Rural	NA	No	No	Yes	Occasionally	Sometimes	No	No
1150	Santa Cruz	Oncology	Neg	Neg	47.447	Female	Secondary school	Urban	NA	No	Yes	No	Occasionally	Frequently	No	No
1151	Santa Cruz	Oncology	Neg	Neg	48.4298	Female	Secondary school	Rural	NA	No	No	Yes	Never	Never	No	No
